# Supplementary material for: Tetra­chlorido(4,4′-dimethyl-2,2′-bipyridine-κ2 N,N′)platinum(IV)
Source: Acta Crystallogr Sect E Struct Rep Online. 2008 Jun 13;64(Pt 7):m905–6. doi: 10.1107/S1600536808016796 (PMC2961848; doi:10.1107/S1600536808016796)
Supplement: Supplementary file 1 [file e-64-0m905-sup1.cif]

##############################################################################
###                                                                        ###
###        Electronic paper (Acta Crystallographica Section E)             ###
###                                                                        ###
##############################################################################
#                                                                            #
# This CIF contains the data in a paper accepted for publication in Acta     #
# Crystallographica Section E. It conforms to the requirements of Notes      #
# for Authors for Section E, and has been peer reviewed under the auspices   #
# of the IUCr Commission on Journals.                                        #
#                                                                            #
# Full details of the Crystallographic Information File format               #
# are given in the paper "The Crystallographic Information File (CIF):       #
# a New Standard Archive File for Crystallography" by S. R. Hall, F. H.      #
# Allen and I. D. Brown [Acta Cryst. (1991), A47, 655-685].                  #
#                                                                            #
# The current version of the core CIF dictionary is obtainable from          #
# ftp://ftp.iucr.org/pub/cif_core.dic. The current version number is 2.4.    #
#                                                                            #
# Software is freely available for graphical display of the structure(s) in  #
# this CIF.  For information consult the CIF home page http://www.iucr.org/  #
# cif/home.html                                                              #
#                                                                            #
# This file may be used for bona fide research purposes within the           #
# scientific community so long as proper attribution is given to the journal # 
# article from which it was obtained.                                        #
#                                                                            #
##############################################################################
                                             
data_I
_audit_creation_method     SHELXL-97
_chemical_name_systematic
;
Tetrachlorido(4,4'-dimethyl-2,2'-bipyridine-\k^2^<i>N</i>,<i>N</i>')platinum(IV)
;
_chemical_name_common     ?
_chemical_formula_moiety     'C12 H12 Cl4 N2 Pt'
_chemical_formula_sum     'C12 H12 Cl4 N2 Pt'
_chemical_formula_iupac     '[Pt Cl4 (C12 H12 N2)]'
_chemical_formula_weight     521.12
_chemical_melting_point     ?
_symmetry_cell_setting     orthorhombic
_symmetry_space_group_name_H-M     'P c c n'
_symmetry_space_group_name_Hall     '-P 2ab 2ac'
loop_
    _symmetry_equiv_pos_as_xyz
    'x, y, z'
    '-x+1/2, -y+1/2, z'
    'x+1/2, -y, -z+1/2'
    '-x, y+1/2, -z+1/2'
    '-x, -y, -z'
    'x-1/2, y-1/2, -z'
    '-x-1/2, y, z-1/2'
    'x, -y-1/2, z-1/2'
_cell_length_a     6.9497(7)
_cell_length_b     13.3774(13)
_cell_length_c     17.3195(16)
_cell_angle_alpha     90.00
_cell_angle_beta     90.00
_cell_angle_gamma     90.00
_cell_volume     1610.2(3)
_cell_formula_units_Z     4
_cell_measurement_reflns_used     1510
_cell_measurement_theta_min     2.80
_cell_measurement_theta_max     29.17
_cell_measurement_temperature     298(2)
_exptl_crystal_description     prism
_exptl_crystal_colour     yellow
_exptl_crystal_size_max     0.25
_exptl_crystal_size_mid     0.23
_exptl_crystal_size_min     0.21
_exptl_crystal_density_diffrn     2.150
_exptl_crystal_density_meas     ?
_exptl_crystal_density_method     'not measured'
_exptl_crystal_F_000     976
_exptl_absorpt_coefficient_mu     9.364
_exptl_absorpt_correction_type     numerical
_exptl_absorpt_process_details     'shape of crystal determined optically'
_exptl_absorpt_correction_T_min     0.172
_exptl_absorpt_correction_T_max     0.275
_exptl_special_details
;
(X-SHAPE and X-RED; Stoe & Cie, 2005)
;
_diffrn_ambient_temperature     298(2)
_diffrn_radiation_type     MoK\a
_diffrn_radiation_wavelength     0.71073
_diffrn_radiation_source     'fine-focus sealed tube'
_diffrn_radiation_monochromator     graphite
_diffrn_measurement_device_type     'Stoe IPDS II diffractometer'
_diffrn_measurement_method     'rotation method'
_diffrn_detector_area_resol_mean     '0.15 mm'
_diffrn_reflns_number     5803
_diffrn_reflns_av_R_equivalents     0.0491
_diffrn_reflns_av_sigmaI/netI     0.0309
_diffrn_reflns_theta_min     2.80
_diffrn_reflns_theta_max     29.17
_diffrn_reflns_theta_full     29.17
_diffrn_measured_fraction_theta_max     0.988
_diffrn_measured_fraction_theta_full     0.988
_diffrn_reflns_limit_h_min     -6
_diffrn_reflns_limit_h_max     9
_diffrn_reflns_limit_k_min     -18
_diffrn_reflns_limit_k_max     17
_diffrn_reflns_limit_l_min     -23
_diffrn_reflns_limit_l_max     18
_diffrn_standards_number     0
_diffrn_standards_interval_count     ?
_diffrn_standards_interval_time     ?
_diffrn_standards_decay_%     ?
_refine_special_details
;
 Refinement of F^2^ against ALL reflections.  The weighted R-factor wR and
 goodness of fit S are based on F^2^, conventional R-factors R are based
 on F, with F set to zero for negative F^2^. The threshold expression of
 F^2^ > 2sigma(F^2^) is used only for calculating R-factors(gt) etc. and is
 not relevant to the choice of reflections for refinement.  R-factors based
 on F^2^ are statistically about twice as large as those based on F, and R-
 factors based on ALL data will be even larger.
;
_reflns_number_total     2157
_reflns_number_gt     1779
_reflns_threshold_expression     I>2\s(I)
_refine_ls_structure_factor_coef     Fsqd
_refine_ls_matrix_type     full
_refine_ls_R_factor_all     0.0474
_refine_ls_R_factor_gt     0.0380
_refine_ls_wR_factor_gt     0.0921
_refine_ls_wR_factor_ref     0.0969
_refine_ls_goodness_of_fit_ref     1.161
_refine_ls_restrained_S_all     1.161
_refine_ls_number_reflns     2157
_refine_ls_number_parameters     87
_refine_ls_number_restraints     0
_refine_ls_hydrogen_treatment     constr
_refine_ls_weighting_scheme     calc
_refine_ls_weighting_details
         'calc w=1/[\s^2^(Fo^2^)+(0.0451P)^2^+3.1448P] where P=(Fo^2^+2Fc^2^)/3'
_atom_sites_solution_hydrogens     geom
_atom_sites_solution_primary     direct
_atom_sites_solution_secondary     difmap
_refine_ls_shift/su_max     0.007
_refine_ls_shift/su_mean     0.001
_refine_diff_density_max     0.955
_refine_diff_density_min     -0.806
_refine_ls_extinction_method     none
_refine_ls_extinction_coef     ?
loop_
    _atom_type_symbol
    _atom_type_description
    _atom_type_scat_dispersion_real
    _atom_type_scat_dispersion_imag
    _atom_type_scat_source
    'Pt' 'Pt' -1.7033 8.3905
                         'International Tables Vol C Tables 4.2.6.8 and 6.1.1.4'
    'C' 'C' 0.0033 0.0016
                         'International Tables Vol C Tables 4.2.6.8 and 6.1.1.4'
    'H' 'H' 0.0000 0.0000
                         'International Tables Vol C Tables 4.2.6.8 and 6.1.1.4'
    'Cl' 'Cl' 0.1484 0.1585
                         'International Tables Vol C Tables 4.2.6.8 and 6.1.1.4'
    'N' 'N' 0.0061 0.0033
                         'International Tables Vol C Tables 4.2.6.8 and 6.1.1.4'
_computing_data_collection     'X-AREA (Stoe & Cie, 2005)'
_computing_cell_refinement     'X-AREA'
_computing_data_reduction     'X-RED (Stoe & Cie, 2005)'
_computing_structure_solution     'SHELXS97 (Sheldrick, 2008)'
_computing_structure_refinement     'SHELXL97 (Sheldrick, 2008)'
_computing_molecular_graphics     'ORTEP-3 for Windows (Farrugia, 1997)'
_computing_publication_material     'WinGX (Farrugia, 1999)'
loop_
    _atom_site_type_symbol
    _atom_site_label
    _atom_site_fract_x
    _atom_site_fract_y
    _atom_site_fract_z
    _atom_site_U_iso_or_equiv
    _atom_site_adp_type
    _atom_site_calc_flag
    _atom_site_refinement_flags
    _atom_site_occupancy
    _atom_site_disorder_assembly
    _atom_site_disorder_group
    Pt Pt1 0.2500 0.2500 0.451996(14) 0.02949(11) Uani d S 1 . .
    Cl Cl1 0.0431(2) 0.38548(12) 0.45575(10) 0.0500(4) Uani d . 1 . .
    Cl Cl2 0.0689(2) 0.17462(12) 0.35700(8) 0.0481(3) Uani d . 1 . .
    N N1 0.4010(6) 0.3087(3) 0.5416(2) 0.0316(9) Uani d . 1 . .
    C C1 0.3349(8) 0.2829(4) 0.6127(3) 0.0304(10) Uani d . 1 . .
    C C2 0.4230(8) 0.3185(4) 0.6782(3) 0.0381(11) Uani d . 1 . .
    H H2 0.3744 0.3015 0.7265 0.046 Uiso calc R 1 . .
    C C3 0.5850(8) 0.3801(4) 0.6728(3) 0.0399(12) Uani d . 1 . .
    C C4 0.6800(11) 0.4197(6) 0.7439(4) 0.0578(18) Uani d . 1 . .
    H H4A 0.7228 0.3649 0.7753 0.069 Uiso calc R 1 . .
    H H4B 0.5898 0.4595 0.7725 0.069 Uiso calc R 1 . .
    H H4C 0.7884 0.4601 0.7296 0.069 Uiso calc R 1 . .
    C C5 0.6513(9) 0.4028(5) 0.5998(4) 0.0472(14) Uani d . 1 . .
    H H5 0.7597 0.4429 0.5942 0.057 Uiso calc R 1 . .
    C C6 0.5593(9) 0.3668(5) 0.5349(3) 0.0424(13) Uani d . 1 . .
    H H6 0.6065 0.3827 0.4862 0.051 Uiso calc R 1 . .
loop_
    _atom_site_aniso_label
    _atom_site_aniso_U_11
    _atom_site_aniso_U_22
    _atom_site_aniso_U_33
    _atom_site_aniso_U_12
    _atom_site_aniso_U_13
    _atom_site_aniso_U_23
    Pt1 0.03027(15) 0.03300(16) 0.02522(16) -0.00577(10) 0.000 0.000
    Cl1 0.0429(7) 0.0431(8) 0.0638(10) 0.0050(6) 0.0091(7) 0.0049(6)
    Cl2 0.0523(8) 0.0592(8) 0.0327(6) -0.0138(7) -0.0124(6) -0.0019(6)
    N1 0.031(2) 0.035(2) 0.0283(19) -0.0121(18) -0.0011(16) -0.0041(16)
    C1 0.031(2) 0.036(2) 0.024(2) -0.011(2) -0.0050(19) 0.0000(18)
    C2 0.040(3) 0.044(3) 0.031(2) -0.007(2) -0.002(2) 0.004(2)
    C3 0.035(3) 0.039(3) 0.046(3) -0.011(2) -0.007(2) -0.001(2)
    C4 0.054(4) 0.070(4) 0.049(4) -0.021(4) -0.018(3) -0.005(3)
    C5 0.036(3) 0.053(4) 0.053(3) -0.020(3) -0.006(3) -0.003(3)
    C6 0.040(3) 0.052(3) 0.035(2) -0.020(3) 0.007(2) -0.001(2)
_geom_special_details
;
All e.s.d.'s (except the e.s.d. in the dihedral angle between two l.s.
planes) are estimated using the full covariance matrix. The cell e.s.d.'s
are taken into account individually in the estimation of e.s.d.'s in
distances, angles and torsion angles; correlations between e.s.d.'s in
cell parameters are only used when they are defined by crystal symmetry.
An approximate (isotropic) treatment of cell e.s.d.'s is used for
estimating e.s.d.'s involving l.s. planes.
;
loop_
    _geom_bond_atom_site_label_1
    _geom_bond_atom_site_label_2
    _geom_bond_site_symmetry_2
    _geom_bond_distance
    _geom_bond_publ_flag
    Pt1 N1 . 2.031(4) yes
    Pt1 N1 2 2.031(4) ?
    Pt1 Cl2 . 2.3038(13) yes
    Pt1 Cl2 2 2.3038(13) ?
    Pt1 Cl1 2 2.3146(16) ?
    Pt1 Cl1 . 2.3146(16) yes
    C1 N1 . 1.359(6) ?
    C1 C2 . 1.374(7) ?
    C1 C1 2 1.472(10) ?
    C2 C3 . 1.398(7) ?
    C2 H2 . 0.9300 ?
    C3 C5 . 1.380(9) ?
    C3 C4 . 1.494(8) ?
    C4 H4A . 0.9600 ?
    C4 H4B . 0.9600 ?
    C4 H4C . 0.9600 ?
    C5 C6 . 1.379(8) ?
    C5 H5 . 0.9300 ?
    C6 N1 . 1.352(7) ?
    C6 H6 . 0.9300 ?
loop_
    _geom_angle_atom_site_label_1
    _geom_angle_atom_site_label_2
    _geom_angle_atom_site_label_3
    _geom_angle_site_symmetry_1
    _geom_angle_site_symmetry_3
    _geom_angle
    _geom_angle_publ_flag
    N1 Pt1 N1 . 2 80.4(2) yes
    N1 Pt1 Cl2 . . 175.58(12) yes
    N1 Pt1 Cl2 2 . 95.40(13) ?
    N1 Pt1 Cl2 . 2 95.40(13) yes
    N1 Pt1 Cl2 2 2 175.58(12) ?
    Cl2 Pt1 Cl2 . 2 88.85(8) yes
    N1 Pt1 Cl1 . 2 87.72(14) yes
    N1 Pt1 Cl1 2 2 89.81(14) ?
    Cl2 Pt1 Cl1 . 2 90.96(6) yes
    Cl2 Pt1 Cl1 2 2 91.34(6) ?
    N1 Pt1 Cl1 . . 89.81(14) yes
    N1 Pt1 Cl1 2 . 87.72(14) ?
    Cl2 Pt1 Cl1 . . 91.34(6) yes
    Cl2 Pt1 Cl1 2 . 90.96(6) ?
    Cl1 Pt1 Cl1 2 . 176.78(8) yes
    N1 C1 C2 . . 120.6(5) ?
    N1 C1 C1 . 2 115.0(3) ?
    C2 C1 C1 . 2 124.4(3) ?
    C1 C2 C3 . . 120.5(5) ?
    C1 C2 H2 . . 119.7 ?
    C3 C2 H2 . . 119.7 ?
    C5 C3 C2 . . 117.4(5) ?
    C5 C3 C4 . . 122.0(5) ?
    C2 C3 C4 . . 120.6(6) ?
    C3 C4 H4A . . 109.5 ?
    C3 C4 H4B . . 109.5 ?
    H4A C4 H4B . . 109.5 ?
    C3 C4 H4C . . 109.5 ?
    H4A C4 H4C . . 109.5 ?
    H4B C4 H4C . . 109.5 ?
    C6 C5 C3 . . 121.0(5) ?
    C6 C5 H5 . . 119.5 ?
    C3 C5 H5 . . 119.5 ?
    N1 C6 C5 . . 120.6(5) ?
    N1 C6 H6 . . 119.7 ?
    C5 C6 H6 . . 119.7 ?
    C6 N1 C1 . . 119.9(4) ?
    C6 N1 Pt1 . . 125.3(3) ?
    C1 N1 Pt1 . . 114.8(3) ?
loop_
    _geom_torsion_atom_site_label_1
    _geom_torsion_atom_site_label_2
    _geom_torsion_atom_site_label_3
    _geom_torsion_atom_site_label_4
    _geom_torsion_site_symmetry_1
    _geom_torsion_site_symmetry_2
    _geom_torsion_site_symmetry_3
    _geom_torsion_site_symmetry_4
    _geom_torsion
    _geom_torsion_publ_flag
    N1 C1 C2 C3 . . . . -1.5(9) ?
    C1 C1 C2 C3 2 . . . 179.4(7) ?
    C1 C2 C3 C5 . . . . -0.1(9) ?
    C1 C2 C3 C4 . . . . 179.4(6) ?
    C2 C3 C5 C6 . . . . 0.7(10) ?
    C4 C3 C5 C6 . . . . -178.8(7) ?
    C3 C5 C6 N1 . . . . 0.3(10) ?
    C5 C6 N1 C1 . . . . -2.0(9) ?
    C5 C6 N1 Pt1 . . . . -179.9(5) ?
    C2 C1 N1 C6 . . . . 2.6(9) ?
    C1 C1 N1 C6 2 . . . -178.3(6) ?
    C2 C1 N1 Pt1 . . . . -179.3(4) ?
    C1 C1 N1 Pt1 2 . . . -0.1(8) ?
    N1 Pt1 N1 C6 2 . . . 178.1(6) ?
    Cl1 Pt1 N1 C6 2 . . . 87.9(5) ?
    Cl1 Pt1 N1 C6 . . . . -94.2(5) ?
    N1 Pt1 N1 C1 2 . . . 0.0(3) ?
    Cl2 Pt1 N1 C1 2 . . . 178.7(4) ?
    Cl1 Pt1 N1 C1 2 . . . -90.2(4) ?
    Cl1 Pt1 N1 C1 . . . . 87.8(4) ?
data_global
_journal_date_recd_electronic     2008-06-01
_journal_date_accepted     2008-06-02
_journal_name_full     'Acta Crystallographica, Section E'
_journal_year     2008
_journal_volume     64
_journal_issue      7
_journal_page_first     m905
_journal_page_last     m906
_journal_paper_category     QM
_journal_coeditor_code     HK2470
_publ_contact_author
;
  'Mohammad Yousefi'
   Islamic Azad University,
   Shahr-e-Rey Branch,
   Tehran
   Iran
;
_publ_contact_author_email     myousefi50@yahoo.com
_publ_contact_author_fax     '0098 021 55277888'
_publ_contact_author_phone     '0098 021 55277850'
_publ_section_title
;\
Tetrachlorido(4,4'-dimethyl-2,2'-bipyridine-\k^2^<i>N</i>,<i>N</i>')\
platinum(IV)
;
loop_
    _publ_author_name
    _publ_author_address
    'Hojjat Kashani, Leila'
;      Islamic Azad University,
       Shahr-e-Rey Branch,
       Tehran
       Iran
;
    'Amani, Vahid'
;      Islamic Azad University,
       Shahr-e-Rey Branch,
       Tehran
       Iran
;
    'Yousefi, Mohammad'
;      Islamic Azad University,
       Shahr-e-Rey Branch,
       Tehran
       Iran
;
    'Khavasi, Hamid Reza'
;      Department of Chemistry,
       Shahid Beheshti University,
       Tehran 1983963113
       Iran
;
