# Supplementary material for: Tetra­chlorido(4,4′-dimethyl-2,2′-bipyridine-κ2 N,N′)platinum(IV)
Source: Acta Crystallogr Sect E Struct Rep Online. 2008 Jun 13;64(Pt 7):m905–6. doi: 10.1107/S1600536808016796 (PMC2961848; doi:10.1107/S1600536808016796)
Supplement: Supplementary file 2 [file e-64-0m905-Isup2.hkl]

#
# h,k,l, Fc-squared, Fo-squared, sigma(Fo-squared) and status flag
#
data_I
_shelx_title ' 11111111'
_shelx_refln_list_code          4
_shelx_F_calc_maximum      269.60
_exptl_crystal_F_000      3296.00
_reflns_d_resolution_high  0.7290
 
loop_
 _symmetry_equiv_pos_as_xyz
 'x, y, z'
 '-x+1/2, -y+1/2, z'
 'x+1/2, -y, -z+1/2'
 '-x, y+1/2, -z+1/2'
 '-x, -y, -z'
 'x-1/2, y-1/2, -z'
 '-x-1/2, y, z-1/2'
 'x, -y-1/2, z-1/2'
 
_cell_length_a     6.9497
_cell_length_b    13.3774
_cell_length_c    17.3195
_cell_angle_alpha  90.000
_cell_angle_beta   90.000
_cell_angle_gamma  90.000
 
_shelx_F_squared_multiplier     1.000
 
loop_
 _refln_index_h
 _refln_index_k
 _refln_index_l
 _refln_F_squared_calc
 _refln_F_squared_meas
 _refln_F_squared_sigma
 _refln_observed_status
   6   0   0    26546.84    26615.85    105.89 o
   8   0   0     1726.98     1848.48     55.42 o
   5   1   0    43177.37    44244.51    136.20 o
   7   1   0     7356.62     7647.25     70.41 o
   9   1   0     2955.79     2637.44     36.15 o
   4   2   0    26097.24    28038.32    115.91 o
   6   2   0    20717.39    20974.10    214.10 o
   8   2   0     4270.31     4201.91     55.68 o
   3   3   0    41400.41    42653.15    155.60 o
   5   3   0    12531.24    13252.67     77.70 o
   7   3   0    10648.89    10442.30    316.49 o
   9   3   0     2112.09     1893.54     69.39 o
   0   4   0     3152.92     2973.75    255.58 o
   4   4   0    26784.58    29727.28    113.79 o
   6   4   0     9027.16     9743.72    122.27 o
   8   4   0     7610.07     7111.99    165.17 o
   1   5   0    38930.02    40551.98    170.30 o
   3   5   0    57770.25    60053.78    170.62 o
   5   5   0    11824.19    12959.58     83.93 o
   7   5   0     8374.48     8678.02    145.45 o
   9   5   0     2582.07     2274.42     64.89 o
   0   6   0    35898.36    36914.40   3617.91 o
   2   6   0    59427.29    59232.31    175.12 o
   4   6   0    28232.24    30196.32    118.09 o
   6   6   0     4465.56     5088.28    115.37 o
   8   6   0     4835.03     4684.40     47.31 o
   1   7   0    21585.52    20959.10   1655.15 o
   3   7   0    44463.75    46382.54    137.74 o
   5   7   0    14601.76    15784.94    498.45 o
   7   7   0     3713.96     4010.85     79.05 o
   0   8   0    31212.37    29631.15    139.54 o
   2   8   0    22094.17    23333.22    110.58 o
   4   8   0    24606.50    26012.26   1508.84 o
   6   8   0     6065.13     6545.08    188.86 o
   8   8   0     3117.25     2998.73    111.87 o
   1   9   0    20562.93    20455.03    105.44 o
   3   9   0    30085.10    30184.96    110.84 o
   5   9   0     6311.91     6910.20    629.04 o
   7   9   0     3738.55     3826.59    264.80 o
   0  10   0     8317.52     7225.28     79.69 o
   2  10   0    24359.49    24548.20    109.87 o
   4  10   0    11092.99    11609.04     70.38 o
   6  10   0     6032.62     6071.71    201.79 o
   1  11   0    14218.75    13701.42     88.75 o
   3  11   0    13690.65    13848.47     76.87 o
   5  11   0     5088.59     5176.90     54.07 o
   7  11   0     4855.35     4524.46     52.34 o
   0  12   0     9897.83     9417.77     86.89 o
   2  12   0    14308.91    13627.44     78.41 o
   4  12   0     5218.01     5501.51     64.28 o
   6  12   0     4468.55     4913.35     64.92 o
   1  13   0    10764.95     9941.78     78.86 o
   3  13   0     3344.33     3497.05     57.28 o
   5  13   0     7225.45     7460.00     73.14 o
   0  14   0    14987.42    13263.97     97.22 o
   2  14   0     2802.58     2706.42     53.49 o
   4  14   0     4834.84     4864.35     65.05 o
   6  14   0     3596.78     3403.62     64.79 o
   1  15   0     6696.16     6099.05     70.06 o
   3  15   0     1916.54     1703.86     39.75 o
   5  15   0     4440.41     4027.42     65.57 o
   2  16   0     1787.60     1871.02     52.27 o
   4  16   0     2982.63     2936.57     60.81 o
   1  17   0     2574.78     2138.42     55.23 o
   3  17   0     2585.06     2385.91     47.39 o
   1   1   1      673.55      786.29     44.54 o
   2   1   1     3319.78     3842.18     65.91 o
   3   1   1     2209.28     2377.08     44.12 o
   4   1   1        2.27        2.29     30.51 o
   5   1   1      724.39      860.45    101.98 o
   6   1   1        4.55       20.49     21.74 o
   7   1   1        0.55       27.94     30.21 o
   8   1   1       10.88       -9.31     21.66 o
   9   1   1        1.27      -11.43     22.50 o
   1   2   1     4510.74     4908.26     66.42 o
   2   2   1      912.54      975.07     73.01 o
   3   2   1      979.95     1035.88     45.53 o
   4   2   1      579.58      752.90     34.67 o
   5   2   1       93.88       83.73     30.79 o
   6   2   1     1122.76     1078.50     25.97 o
   7   2   1       12.98       10.20     45.29 o
   8   2   1      354.26      363.49     26.46 o
   9   2   1        2.82      -22.16     22.16 o
   1   3   1     8527.80     9275.53    137.87 o
   2   3   1      536.75      585.72     45.91 o
   3   3   1      689.11      837.90     60.30 o
   4   3   1      866.75     1114.04     50.89 o
   5   3   1     1794.61     1896.75     32.95 o
   6   3   1       30.80        5.86     36.69 o
   7   3   1      140.99      137.68     23.99 o
   8   3   1       27.72       75.64     21.93 o
   9   3   1       23.49       72.17     46.08 o
   1   4   1     2346.23     2357.97     42.17 o
   2   4   1    10079.44    11492.04     96.58 o
   3   4   1      101.14      144.49     55.74 o
   4   4   1     2522.97     2827.04     46.29 o
   5   4   1       24.81       79.77     29.47 o
   6   4   1        8.68       60.58     27.37 o
   7   4   1       45.76       64.84     22.12 o
   8   4   1       28.01       81.66     22.37 o
   9   4   1       48.39       78.86     25.12 o
   1   5   1    11422.68    12759.77    265.28 o
   2   5   1     1116.65     1388.31     39.96 o
   3   5   1     1875.31     1832.38     34.85 o
   4   5   1     1321.49     1344.92     57.04 o
   5   5   1      243.52      299.82     42.58 o
   6   5   1      138.29      148.30     22.04 o
   7   5   1      100.95      148.21     29.23 o
   8   5   1       23.22       72.43     22.12 o
   9   5   1      158.43       99.06     25.53 o
   1   6   1      878.23     1096.53     29.14 o
   2   6   1     7840.88     8810.70    202.09 o
   3   6   1      666.02      829.33     30.92 o
   4   6   1     4110.47     4399.22     85.14 o
   5   6   1        9.42       22.24     30.90 o
   6   6   1      474.38      481.26     29.75 o
   7   6   1       36.70       -7.87     44.18 o
   8   6   1      344.91      267.36     31.52 o
   9   6   1       17.29      120.12     36.78 o
   1   7   1      216.62      243.96     22.94 o
   2   7   1      290.46      291.09     26.11 o
   3   7   1       18.42       76.80     26.76 o
   4   7   1       51.25       71.11     27.20 o
   5   7   1        2.57        3.77     27.05 o
   6   7   1        1.06       41.26     36.52 o
   7   7   1      287.24      250.24     28.23 o
   8   7   1       72.83      162.65     46.31 o
   1   8   1     1659.37     1729.46     51.56 o
   2   8   1      945.31      969.38     28.34 o
   3   8   1      246.00      218.83     34.21 o
   4   8   1      262.47      350.62     29.85 o
   5   8   1        2.89       51.86     36.05 o
   6   8   1      385.34      387.92     32.97 o
   7   8   1       53.53       85.22     45.50 o
   8   8   1       28.86       44.26     23.27 o
   1   9   1     3118.89     3081.08    177.84 o
   2   9   1      416.92      412.08     31.00 o
   3   9   1      779.67      732.48     40.51 o
   4   9   1      117.91      145.59     26.25 o
   5   9   1        7.52       44.87     25.78 o
   6   9   1      125.61      125.94     23.32 o
   7   9   1      552.07      501.42     27.61 o
   8   9   1        5.12       52.57     39.91 o
   1  10   1     1199.81     1213.99     75.25 o
   2  10   1     2090.16     2094.18    100.88 o
   3  10   1       98.31       88.09     25.76 o
   4  10   1     1512.91     1576.69     39.88 o
   5  10   1       12.86       35.42     29.83 o
   6  10   1     1034.41     1072.91     27.05 o
   7  10   1      131.60      247.73     51.72 o
   1  11   1      509.49      420.12     26.42 o
   2  11   1      170.74      206.18     74.56 o
   3  11   1       26.91       -2.79     31.85 o
   4  11   1       21.94       -3.27     32.73 o
   5  11   1       21.33      -28.32     28.32 o
   6  11   1       87.30      123.96     29.22 o
   7  11   1      117.44      201.89     62.32 o
   1  12   1        5.37      -25.28     28.58 o
   2  12   1       21.04       95.02     49.22 o
   3  12   1        7.97       24.31     31.94 o
   4  12   1       34.50      102.95     50.80 o
   5  12   1       30.04       41.27     34.28 o
   6  12   1       15.15      -12.45    103.55 o
   7  12   1        0.99       -0.61     91.35 o
   1  13   1      101.15      161.13     70.57 o
   2  13   1        7.15       68.93     29.91 o
   3  13   1      336.24      346.40     32.24 o
   4  13   1       18.77      -33.46     33.46 o
   5  13   1       16.30      103.24     37.31 o
   6  13   1        5.35        6.79     35.90 o
   1  14   1      117.07      134.64     32.62 o
   2  14   1        0.79       30.91     29.23 o
   3  14   1       54.73      131.52     43.38 o
   4  14   1      350.68      380.57     34.64 o
   5  14   1       99.61      239.97     34.73 o
   6  14   1        3.84       62.57     55.07 o
   1  15   1       34.63       51.86     29.24 o
   2  15   1        8.47      -28.86     29.65 o
   3  15   1        7.65      -20.15     26.24 o
   4  15   1       24.07       12.86     27.76 o
   5  15   1       50.87       77.74     34.71 o
   1  16   1        0.86       41.59     46.27 o
   2  16   1       52.34       58.11     30.33 o
   3  16   1        0.51      -20.63     25.65 o
   4  16   1       20.14      -51.47     51.95 o
   1  17   1       66.84       73.68     30.13 o
   2  17   1        1.37       91.19     30.60 o
   3  17   1        3.16      -31.52     32.83 o
   1  18   1        2.57       25.80     33.90 o
   1   0   2    50906.22    39880.37   1174.94 o
   2   0   2    15410.04    15681.12    157.52 o
   3   0   2     1265.69     1563.23     62.74 o
   4   0   2    30226.61    30725.66    132.03 o
   5   0   2    21525.78    22454.67    111.42 o
   6   0   2    10511.96    10923.53     73.79 o
   7   0   2     1682.85     1777.97     38.85 o
   8   0   2     3520.21     3352.29     34.21 o
   9   0   2     1090.69      957.74     38.43 o
   0   1   2    25665.44    23983.62    426.69 o
   1   1   2    71683.11    55979.89    163.88 o
   2   1   2     5359.30     5672.47     72.53 o
   3   1   2    29102.21    30229.99    323.14 o
   4   1   2    19907.61    20956.52    206.07 o
   5   1   2    18392.36    18463.59     95.65 o
   6   1   2     7647.78     7739.14    242.96 o
   7   1   2     5258.46     5447.41     37.79 o
   8   1   2     1157.67     1208.68     26.38 o
   9   1   2     2462.23     2210.26     56.17 o
   0   2   2    63630.30    51445.11   1830.43 o
   1   2   2    13683.56    13521.66     98.60 o
   2   2   2    52511.77    49747.70    125.97 o
   3   2   2    12205.30    13707.28     74.37 o
   4   2   2    19940.10    21135.60    159.64 o
   5   2   2    12241.40    12764.47     60.86 o
   6   2   2     9276.00     9650.95    185.59 o
   7   2   2     3055.99     3159.58     52.73 o
   8   2   2     3991.69     3865.55     35.26 o
   9   2   2      861.71      823.81     22.08 o
   0   3   2    20855.36    19550.03    445.95 o
   1   3   2    32069.23    30363.65    740.23 o
   2   3   2    24002.00    24200.75    343.94 o
   3   3   2    39182.07    40367.63   1732.34 o
   4   3   2     8169.22     9026.30    159.80 o
   5   3   2     8856.30     9717.34    118.67 o
   6   3   2     5229.97     5421.01     61.72 o
   7   3   2     8919.05     8901.93    166.53 o
   8   3   2     1861.12     1799.68     58.86 o
   9   3   2     1839.66     1620.61     25.24 o
   0   4   2    18837.24    18328.04    908.54 o
   1   4   2     4831.67     4699.60    118.78 o
   2   4   2    65176.20    62638.28    956.03 o
   3   4   2    32692.23    34225.55   1206.22 o
   4   4   2    13772.49    14533.18    593.33 o
   5   4   2     3623.49     3857.47    103.71 o
   6   4   2     9244.43     9572.33    170.31 o
   7   4   2     4131.80     4209.61     76.18 o
   8   4   2     4150.23     4037.41     91.67 o
   9   4   2      876.63      803.42     24.11 o
   0   5   2     5311.44     5746.95    317.40 o
   1   5   2    41809.47    40885.99   1015.12 o
   2   5   2    20343.42    20882.00    115.01 o
   3   5   2    23299.47    24645.01   1124.24 o
   4   5   2     7981.70     8690.71    293.09 o
   5   5   2    10977.44    11756.02    168.25 o
   6   5   2     3504.93     3604.08     89.79 o
   7   5   2     5302.22     5447.40    233.53 o
   8   5   2     1883.83     1803.86     50.23 o
   9   5   2     1309.25     1174.12     38.87 o
   0   6   2    39896.93    37422.41   3093.93 o
   1   6   2    14193.70    14921.54    321.62 o
   2   6   2    17733.34    18663.47    163.66 o
   3   6   2    14415.48    15440.15    229.69 o
   4   6   2    17218.98    18711.21    360.25 o
   5   6   2     3172.12     3475.42    173.03 o
   6   6   2     8300.33     8740.27    212.34 o
   7   6   2     2137.61     2257.68     35.97 o
   8   6   2     2361.73     2248.03     32.92 o
   0   7   2     6679.20     6570.23    296.84 o
   1   7   2    31148.14    33245.62    824.66 o
   2   7   2    11410.04    11902.21    296.03 o
   3   7   2    10242.18    11010.84    753.84 o
   4   7   2     9241.28     9884.80     73.13 o
   5   7   2    17101.40    18179.68    626.95 o
   6   7   2     2198.03     2395.79    122.81 o
   7   7   2     2398.17     2519.85     86.18 o
   8   7   2     1591.13     1481.48     55.37 o
   0   8   2    41262.66    39748.12   3730.99 o
   1   8   2    12201.69    12928.60    557.72 o
   2   8   2     9602.05     9892.61    368.26 o
   3   8   2     5278.29     5507.87     55.16 o
   4   8   2    15543.90    16524.09    387.55 o
   5   8   2     4102.43     4212.90     99.51 o
   6   8   2     4963.73     5125.73    183.81 o
   7   8   2     1470.78     1412.12     74.50 o
   8   8   2     1185.71     1188.78     47.82 o
   0   9   2     9538.18     9396.46    539.39 o
   1   9   2    14899.75    14636.01    678.15 o
   2   9   2     8965.65     9372.08    230.60 o
   3   9   2    12549.06    13458.73    183.25 o
   4   9   2     3513.66     3765.15    104.16 o
   5   9   2     7407.83     7757.15    218.95 o
   6   9   2     1609.65     1724.86     44.11 o
   7   9   2     2709.14     2771.63     29.96 o
   8   9   2     1129.64     1059.93     37.06 o
   0  10   2     8710.99     9127.88    580.46 o
   1  10   2     6663.13     6660.99    324.66 o
   2  10   2    15564.47    15640.10    674.87 o
   3  10   2     5045.21     5150.78    210.72 o
   4  10   2     7923.38     8388.93    186.82 o
   5  10   2     2099.82     2260.89     40.31 o
   6  10   2     3664.14     3877.10     44.75 o
   7  10   2     1860.88     1821.81     28.40 o
   0  11   2     7430.97     7311.55    597.23 o
   1  11   2     8438.29     8305.65    527.31 o
   2  11   2     5649.76     5897.31    215.23 o
   3  11   2    13711.78    14391.21    519.04 o
   4  11   2     1406.61     1559.14     38.39 o
   5  11   2     2144.18     2293.11     66.24 o
   6  11   2     1958.47     1999.80     47.29 o
   7  11   2     2266.47     2189.91     30.87 o
   0  12   2     3845.77     3487.42     40.86 o
   1  12   2     5213.31     4858.55    112.57 o
   2  12   2    10845.50    11159.67    642.73 o
   3  12   2     2553.77     2565.10    171.71 o
   4  12   2     3902.27     4160.22    361.41 o
   5  12   2     1220.43     1343.33     97.42 o
   6  12   2     2426.87     2396.60     55.03 o
   7  12   2      893.90      862.53    129.69 o
   0  13   2     5979.13     5373.67    113.50 o
   1  13   2     6095.00     5823.94     46.62 o
   2  13   2     1804.55     1694.93     53.65 o
   3  13   2     5165.94     4997.15     40.89 o
   4  13   2     1645.75     1838.40     37.81 o
   5  13   2     3113.58     3231.02     96.45 o
   6  13   2     1450.14     1344.79     80.46 o
   0  14   2     6434.10     5927.15    104.77 o
   1  14   2     3627.41     3372.38     44.08 o
   2  14   2     3708.96     3592.98     79.53 o
   3  14   2      842.71      789.80     41.36 o
   4  14   2     3274.30     3071.76     99.47 o
   5  14   2     1589.83     1449.65     29.82 o
   6  14   2     1200.57     1151.71     33.47 o
   0  15   2     3262.32     2884.06     43.71 o
   1  15   2     4047.36     3720.09     87.46 o
   2  15   2      997.72      924.80     33.09 o
   3  15   2     1675.82     1601.64     38.53 o
   4  15   2     1374.70     1252.35     66.50 o
   5  15   2     2312.92     2170.92     36.42 o
   0  16   2     3491.30     3055.24     72.12 o
   1  16   2     1434.80     1230.73     42.64 o
   2  16   2     1931.88     1814.78     62.39 o
   3  16   2      850.65      769.91     65.37 o
   4  16   2     1967.60     1759.43     49.74 o
   1  17   2     2043.06     1728.51     44.50 o
   2  17   2     1182.33      989.72     36.15 o
   3  17   2     1635.80     1472.59     69.00 o
   1  18   2      547.89      473.97     33.28 o
   1   1   3    11604.43    11281.27    155.59 o
   2   1   3      351.50      413.65     29.10 o
   3   1   3      420.15      407.95     31.67 o
   4   1   3       43.70       37.78     37.69 o
   5   1   3       83.43       33.01     30.44 o
   6   1   3      326.80      384.55     44.37 o
   7   1   3      248.78      278.09     34.69 o
   8   1   3       17.82      -15.93     25.62 o
   9   1   3       47.72        2.75     30.64 o
   1   2   3     5601.16     5879.82    104.40 o
   2   2   3     6052.07     6465.16     80.31 o
   3   2   3      388.17      368.51     38.34 o
   4   2   3     5197.89     5575.67     44.04 o
   5   2   3       67.63       87.48     42.00 o
   6   2   3     1817.84     1854.20     52.82 o
   7   2   3       16.82      -16.64     35.85 o
   8   2   3       67.40      196.63     34.31 o
   9   2   3       15.52       61.73     26.94 o
   1   3   3    15417.95    15112.50    365.97 o
   2   3   3        8.82       17.12     31.18 o
   3   3   3      481.96      609.65     28.17 o
   4   3   3      166.65      112.83     38.08 o
   5   3   3      176.40      236.84     36.17 o
   6   3   3       21.73       26.64     42.22 o
   7   3   3      611.28      626.57     60.16 o
   8   3   3        1.32      -11.94     39.89 o
   9   3   3       70.61       65.21     24.92 o
   1   4   3      407.59      436.98     25.17 o
   2   4   3     3404.00     3517.67     40.37 o
   3   4   3     1515.35     1669.65     31.53 o
   4   4   3      746.07      775.19     33.88 o
   5   4   3      120.06      152.53     37.18 o
   6   4   3      277.98      295.50     29.00 o
   7   4   3        1.77       72.36     25.06 o
   8   4   3       34.01       96.81     26.31 o
   9   4   3       58.38      114.02     20.60 o
   1   5   3       14.73       28.41     21.42 o
   2   5   3        0.99      -29.18     29.31 o
   3   5   3       90.99      116.93     35.42 o
   4   5   3     1983.44     2268.26     71.92 o
   5   5   3       10.49        1.71     39.69 o
   6   5   3      656.55      635.49     73.77 o
   7   5   3       81.62      176.80     22.24 o
   8   5   3       84.54      131.24     35.64 o
   9   5   3        1.67       -9.63     20.61 o
   1   6   3     2398.26     2321.23     61.93 o
   2   6   3       17.60        9.11     22.45 o
   3   6   3     2026.50     2149.56     56.67 o
   4   6   3      528.51      594.71     39.01 o
   5   6   3        4.35       26.30     34.69 o
   6   6   3       32.28       38.70     25.04 o
   7   6   3        5.73      105.35     34.53 o
   8   6   3      103.19       75.97     22.90 o
   1   7   3      127.67      132.42     22.16 o
   2   7   3      739.91      791.71     40.53 o
   3   7   3      164.66      164.97     45.59 o
   4   7   3      288.71      333.56     32.42 o
   5   7   3      319.33      336.47     38.12 o
   6   7   3       38.83       15.77     46.25 o
   7   7   3        2.90       62.30     29.87 o
   8   7   3       94.58      111.10     25.37 o
   1   8   3     1796.56     1804.87     64.29 o
   2   8   3      197.33      224.33     30.14 o
   3   8   3       47.19       31.50     32.87 o
   4   8   3      455.43      463.97     51.08 o
   5   8   3       13.85      109.76     41.40 o
   6   8   3      117.04      113.42     42.36 o
   7   8   3       45.08      -55.22     68.82 o
   8   8   3       36.33       49.63     20.91 o
   1   9   3       48.86       66.51     18.69 o
   2   9   3     1000.11     1088.65     36.73 o
   3   9   3       15.26       28.16     27.35 o
   4   9   3      480.79      506.02     40.23 o
   5   9   3      360.21      339.02     95.20 o
   6   9   3      743.30      792.82     45.45 o
   7   9   3        3.03       62.15     23.26 o
   8   9   3       11.05       65.35     24.62 o
   1  10   3     2113.05     2199.40     75.20 o
   2  10   3       75.69      145.07     28.83 o
   3  10   3       23.56       82.79     28.49 o
   4  10   3      492.65      484.44     28.64 o
   5  10   3      315.11      353.94     37.65 o
   6  10   3       98.49       73.08     46.78 o
   7  10   3      195.88      200.28     33.71 o
   1  11   3      475.04      517.62     24.76 o
   2  11   3      185.06      208.83     27.25 o
   3  11   3      301.27      276.78     22.77 o
   4  11   3       40.43       92.68     28.37 o
   5  11   3      166.41      190.32     25.68 o
   6  11   3       75.01       69.33     30.17 o
   7  11   3       46.41       15.35     30.24 o
   1  12   3       88.98      108.83     27.24 o
   2  12   3        7.23        5.57     22.85 o
   3  12   3       60.17      108.02     25.29 o
   4  12   3      563.13      534.06     30.01 o
   5  12   3       73.62      135.35     25.29 o
   6  12   3       65.41       22.99     30.61 o
   7  12   3       83.40      131.75     37.54 o
   1  13   3      357.81      404.36     26.62 o
   2  13   3       22.28       69.96     27.27 o
   3  13   3      418.64      436.74     32.37 o
   4  13   3      666.78      752.25     30.65 o
   5  13   3       17.06       39.80     33.74 o
   6  13   3       16.16      -35.93     35.93 o
   1  14   3      141.92      171.64     29.54 o
   2  14   3       97.64       85.18     30.75 o
   3  14   3      202.55      227.88     32.16 o
   4  14   3       28.74       96.09     26.71 o
   5  14   3       41.45      115.49     35.75 o
   1  15   3      265.74      244.02     33.17 o
   2  15   3        4.45       25.04     24.71 o
   3  15   3        6.90       23.91     31.18 o
   4  15   3       26.92       98.48     33.31 o
   5  15   3        5.63      -16.98     92.89 o
   1  16   3       27.10       90.13     31.81 o
   2  16   3      181.19      189.14     31.03 o
   3  16   3        9.64       13.86     44.47 o
   4  16   3       57.43       55.93     34.67 o
   1  17   3      371.95      295.70     31.40 o
   2  17   3       29.97       27.43     31.66 o
   3  17   3       15.91       16.64     42.32 o
   1  18   3        2.24       49.85     30.85 o
   1   0   4    64004.37    46915.93    180.96 o
   2   0   4     9017.71     9435.86    235.26 o
   3   0   4    36113.58    34206.07   1121.80 o
   4   0   4     7899.89     8320.82     78.60 o
   5   0   4    28797.23    28649.73    119.44 o
   6   0   4     1278.89     1263.21     54.13 o
   7   0   4     3440.91     3619.06     61.26 o
   8   0   4      926.77      937.82     53.17 o
   9   0   4     4298.08     3980.09    108.69 o
   0   1   4    66334.77    52083.83    194.90 o
   1   1   4     2034.92     2121.87     36.45 o
   2   1   4    38144.28    34832.81    806.39 o
   3   1   4    10742.13    10967.35    233.33 o
   4   1   4    38984.57    39669.96    284.29 o
   5   1   4     1575.87     1595.49     38.11 o
   6   1   4    11652.80    12196.32    127.95 o
   7   1   4     1789.76     1858.89     34.04 o
   8   1   4     4197.61     4106.02     79.78 o
   9   1   4      655.30      627.28     53.06 o
   0   2   4      154.91      190.47     42.13 o
   1   2   4    46579.15    39903.32    663.13 o
   2   2   4    10093.63     9781.90    129.25 o
   3   2   4    48994.48    46662.63   1179.42 o
   4   2   4     4107.98     4419.81     74.23 o
   5   2   4    17821.53    18610.77    513.38 o
   6   2   4     1784.90     1895.67     48.26 o
   7   2   4     7465.35     7706.86    154.06 o
   8   2   4     1422.61     1287.31     30.07 o
   9   2   4     2491.83     2361.73     27.77 o
   0   3   4    24926.71    23005.83    293.28 o
   1   3   4     5238.41     4936.51    115.90 o
   2   3   4    72683.89    64087.34    129.46 o
   3   3   4     9693.00    10160.39    193.15 o
   4   3   4    22008.60    22968.92    548.76 o
   5   3   4     1865.26     2112.11     53.17 o
   6   3   4     9647.56     9914.58    506.22 o
   7   3   4     1780.03     1673.70     34.51 o
   8   3   4     5363.70     5144.60     74.68 o
   9   3   4      185.56      174.36     25.43 o
   0   4   4     3037.99     2925.87     35.50 o
   1   4   4    38567.97    36433.31    766.97 o
   2   4   4     7743.15     7818.23    123.37 o
   3   4   4    43360.82    42294.33    664.32 o
   4   4   4     1642.04     1876.52     34.46 o
   5   4   4    10212.54    11275.81    275.30 o
   6   4   4     2343.68     2459.58     42.53 o
   7   4   4    11507.67    11636.03    222.99 o
   8   4   4      880.08      893.46     28.20 o
   9   4   4     1422.93     1297.15     36.83 o
   0   5   4    38644.59    35054.69    971.89 o
   1   5   4     6238.04     6341.63    194.85 o
   2   5   4    42026.75    40817.91    963.28 o
   3   5   4     1341.00     1281.18     28.69 o
   4   5   4    18584.16    19221.85    510.68 o
   5   5   4     4723.41     4904.17    221.07 o
   6   5   4    10873.55    11758.33    575.00 o
   7   5   4     1284.10     1211.46     53.98 o
   8   5   4     3519.35     3352.29    159.11 o
   9   5   4      156.41      144.45     35.89 o
   0   6   4    16815.48    16336.29    810.35 o
   1   6   4    43605.03    42043.71    903.23 o
   2   6   4     1122.82     1211.60     28.47 o
   3   6   4    17341.57    17537.14     63.17 o
   4   6   4     3576.29     3774.97     48.45 o
   5   6   4    14984.33    15634.32    787.84 o
   6   6   4     2662.94     2832.27    149.62 o
   7   6   4     5141.76     5225.82    190.24 o
   8   6   4       65.28      128.56     55.43 o
   1   7   4     8502.48     8310.86    127.84 o
   2   7   4    12499.24    12806.19    392.65 o
   3   7   4       88.00      116.21     69.32 o
   4   7   4    17487.68    17663.20     79.50 o
   5   7   4     4907.50     4957.08     64.12 o
   6   7   4    10688.38    10974.09    271.15 o
   7   7   4      279.38      297.28     25.34 o
   8   7   4     2264.43     2095.25    146.84 o
   0   8   4    11036.43    11506.21    528.43 o
   1   8   4    31179.29    31224.65   1109.30 o
   2   8   4      309.55      334.53     22.66 o
   3   8   4    10789.96    10927.29    121.90 o
   4   8   4     3616.47     3749.47    200.39 o
   5   8   4    14977.11    15402.22    210.14 o
   6   8   4     1787.94     1762.90     43.49 o
   7   8   4     2490.89     2340.97    167.07 o
   8   8   4       73.14       92.40     23.84 o
   0   9   4    28044.60    27713.41   1365.28 o
   1   9   4     3444.95     3680.89    158.82 o
   2   9   4    15749.96    16541.38    428.08 o
   3   9   4     2244.05     2522.60     59.54 o
   4   9   4    10105.02    10606.01    295.17 o
   5   9   4     1745.09     1806.25     34.77 o
   6   9   4     5536.35     5681.77     56.19 o
   7   9   4      166.31      150.39     23.19 o
   8   9   4     2563.64     2358.53     73.51 o
   0  10   4     2068.92     1982.81     73.89 o
   1  10   4    15710.52    16239.19    645.82 o
   2  10   4     2951.27     2978.69    164.28 o
   3  10   4    13049.96    14188.91    469.25 o
   4  10   4     1229.21     1295.40     68.24 o
   5  10   4     5941.31     5868.51    159.40 o
   6  10   4      287.37      285.26     86.85 o
   7  10   4     4037.56     3804.32     74.94 o
   0  11   4     6992.40     7156.91    349.50 o
   1  11   4      903.96      974.07     34.83 o
   2  11   4    18156.43    18577.21    633.47 o
   3  11   4     3838.26     4036.82     91.16 o
   4  11   4     6213.75     6470.86    266.47 o
   5  11   4      286.99      343.18     24.93 o
   6  11   4     2991.80     2995.12     52.89 o
   7  11   4      351.43      301.95     29.38 o
   0  12   4      320.07      389.41     25.31 o
   1  12   4     9677.86     9990.83    431.60 o
   2  12   4     3614.70     3648.45    140.67 o
   3  12   4     8974.46     9556.09    316.53 o
   4  12   4      829.03      850.32     68.41 o
   5  12   4     2716.41     2657.05     97.43 o
   6  12   4       81.07       76.41     26.32 o
   7  12   4     2962.96     2832.53     32.93 o
   0  13   4     7573.99     7482.01    468.35 o
   1  13   4     1212.83     1241.40     92.23 o
   2  13   4     6855.85     7073.14    334.05 o
   3  13   4     1413.62     1466.18    146.14 o
   4  13   4     5104.65     5181.10    120.84 o
   5  13   4      113.75      152.93     23.35 o
   6  13   4     2625.51     2610.24     39.41 o
   0  14   4      596.04      557.79     53.17 o
   1  14   4     6309.83     6260.12    477.91 o
   2  14   4     1065.06     1009.04     59.35 o
   3  14   4     4178.54     4224.13    169.87 o
   4  14   4      576.18      559.55     41.00 o
   5  14   4     3062.62     3024.18     38.37 o
   0  15   4     7261.34     6143.42     90.35 o
   1  15   4     1049.10      993.39     33.40 o
   2  15   4     2540.05     2410.16     74.97 o
   3  15   4      477.75      443.80     49.83 o
   4  15   4     3037.34     2809.76    123.97 o
   5  15   4      177.68      167.20     35.97 o
   0  16   4      876.87      769.70     65.12 o
   1  16   4     3092.21     2797.38     46.94 o
   2  16   4      470.29      499.30     31.96 o
   3  16   4     2592.32     2368.38     54.13 o
   4  16   4      153.79      211.40     28.94 o
   1  17   4      416.26      358.15     34.62 o
   2  17   4     2626.85     2308.43    141.73 o
   3  17   4      251.91      255.31     28.67 o
   1   1   5       16.95       29.62     19.02 o
   2   1   5     2558.39     2722.22     63.90 o
   3   1   5      111.44      150.31     26.36 o
   4   1   5     3844.37     4183.36     41.30 o
   5   1   5       45.97       48.39     28.60 o
   6   1   5      393.64      448.72     80.21 o
   7   1   5       47.04      196.19     94.82 o
   8   1   5        0.22       58.66     34.73 o
   9   1   5       19.27       79.87     22.51 o
   1   2   5    29674.55    26187.77    610.98 o
   2   2   5      113.58       96.05     22.81 o
   3   2   5     1718.23     1889.23     44.23 o
   4   2   5      592.50      620.01     23.35 o
   5   2   5        2.36      -15.13     66.66 o
   6   2   5      314.98      289.39     34.19 o
   7   2   5      610.98      550.75     47.84 o
   8   2   5        0.05      -34.77     34.77 o
   9   2   5      113.78      148.61     28.40 o
   1   3   5      118.25      117.67     22.86 o
   2   3   5     7896.30     8057.42    104.53 o
   3   3   5       33.40       77.10     21.49 o
   4   3   5     3922.02     3830.63     90.00 o
   5   3   5      283.88      340.26     44.63 o
   6   3   5      407.70      457.20     29.37 o
   7   3   5       26.22       41.00     76.48 o
   8   3   5       39.02      187.98     70.80 o
   9   3   5       34.23       34.43     50.38 o
   1   4   5     2986.96     3118.22    115.90 o
   2   4   5       74.16       87.55     23.93 o
   3   4   5       64.74       63.38     23.62 o
   4   4   5      188.33      209.56     24.41 o
   5   4   5      751.17      767.17     60.30 o
   6   4   5        0.19      142.63     73.27 o
   7   4   5      457.12      422.40     58.82 o
   8   4   5       82.24      124.79     20.44 o
   9   4   5       50.36       64.37     25.44 o
   1   5   5       32.10       78.06     19.86 o
   2   5   5      397.74      335.35     21.88 o
   3   5   5        4.60       22.93     23.59 o
   4   5   5      238.30      192.84     33.62 o
   5   5   5       81.97       67.19     33.38 o
   6   5   5       25.73       38.91     29.27 o
   7   5   5        4.18       66.35     47.68 o
   8   5   5      327.30      319.66     29.22 o
   1   6   5      676.05      710.54     26.05 o
   2   6   5       89.02      109.63     28.15 o
   3   6   5     1270.87     1348.63     36.09 o
   4   6   5     1150.87     1215.21     38.96 o
   5   6   5      190.06      145.69     34.15 o
   6   6   5       16.18       87.19     27.40 o
   7   6   5       55.23       91.34     28.05 o
   8   6   5       75.65       55.16     30.64 o
   1   7   5      166.81      184.66     29.48 o
   2   7   5      129.07      151.47     24.86 o
   3   7   5      166.03      199.45     26.08 o
   4   7   5       24.13      127.79     32.04 o
   5   7   5        0.02        0.31     27.87 o
   6   7   5       31.29       39.29     27.03 o
   7   7   5       26.51       45.32     34.95 o
   8   7   5      152.07      164.27     72.11 o
   1   8   5        2.15       23.05     24.09 o
   2   8   5        7.61       18.32     21.23 o
   3   8   5        1.36       36.90     21.62 o
   4   8   5       11.51      -19.33     29.73 o
   5   8   5      632.66      527.28     35.90 o
   6   8   5       17.88       69.17     28.96 o
   7   8   5       39.97       71.61     43.99 o
   8   8   5        0.08       49.24     29.19 o
   1   9   5       47.33       53.91     20.45 o
   2   9   5       31.45       54.44     26.26 o
   3   9   5      270.03      312.53     45.24 o
   4   9   5        5.69        3.22     24.46 o
   5   9   5       22.75       64.38     28.47 o
   6   9   5      466.38      412.31     34.26 o
   7   9   5       27.24       45.53     28.38 o
   8   9   5        3.42      -19.43     36.40 o
   1  10   5        3.58       11.87     22.47 o
   2  10   5      394.77      376.34     19.40 o
   3  10   5      283.48      258.11     21.98 o
   4  10   5       29.79       82.67     26.62 o
   5  10   5      702.58      721.98     23.17 o
   6  10   5        9.64       23.20     50.15 o
   7  10   5       34.76       -4.66    100.69 o
   1  11   5        9.31       57.05     22.69 o
   2  11   5      218.26      247.57     24.36 o
   3  11   5       25.94       80.06     27.58 o
   4  11   5      884.04      900.13     42.14 o
   5  11   5        0.85       79.16     24.89 o
   6  11   5       53.63       88.96     29.70 o
   7  11   5        0.98       25.90     31.22 o
   1  12   5      659.11      709.21     31.24 o
   2  12   5      110.66      104.29     24.34 o
   3  12   5      374.08      409.60     76.82 o
   4  12   5       50.45       58.96     34.95 o
   5  12   5      105.73       92.33     28.89 o
   6  12   5       26.32       87.53     71.34 o
   1  13   5       28.40       56.44     23.08 o
   2  13   5      320.77      419.26     29.13 o
   3  13   5        9.87       60.86     24.44 o
   4  13   5      727.22      694.26     31.25 o
   5  13   5       36.84       95.69     29.99 o
   6  13   5        3.60        9.60     31.40 o
   1  14   5       71.40       74.26     27.86 o
   2  14   5        4.56        7.53     22.73 o
   3  14   5      333.64      286.55     38.20 o
   4  14   5        2.07       50.12     29.02 o
   5  14   5       26.14       34.75     31.95 o
   1  15   5       65.13       66.22     27.22 o
   2  15   5      139.47      190.81     29.75 o
   3  15   5        3.38       11.13     43.33 o
   4  15   5        2.36       91.48     32.99 o
   5  15   5        3.04       23.23     63.83 o
   1  16   5      232.64      242.38     27.67 o
   2  16   5        1.16        8.85     30.41 o
   3  16   5        6.11       25.89     62.52 o
   4  16   5       26.91       36.99     36.41 o
   1  17   5        2.67       52.54     30.34 o
   2  17   5      251.35      167.65     33.82 o
   1   0   6    51827.29    43003.22   2482.94 o
   2   0   6    17290.16    17319.57    794.43 o
   3   0   6    46151.00    42195.52   2536.27 o
   4   0   6     2660.91     2730.71    138.35 o
   5   0   6    23237.01    24197.39    106.21 o
   6   0   6      435.41      499.41     49.25 o
   7   0   6     3200.51     3332.40     60.17 o
   8   0   6      756.09      696.37     51.57 o
   9   0   6     3771.85     3376.32     61.90 o
   0   1   6    40035.89    34444.26    129.59 o
   1   1   6      660.56      667.72     34.83 o
   2   1   6    63322.93    54244.50   1288.25 o
   3   1   6     5643.91     5623.49    146.40 o
   4   1   6    34934.23    33059.57    835.09 o
   5   1   6      414.07      477.96     28.61 o
   6   1   6     5397.79     5656.60    143.14 o
   7   1   6      408.75      423.49     36.25 o
   8   1   6     5245.42     5009.62    244.41 o
   9   1   6      325.54      312.75     22.48 o
   0   2   6       71.92      135.50     47.14 o
   1   2   6    46152.55    40368.98    797.64 o
   2   2   6     4892.42     4757.77     98.55 o
   3   2   6    54930.15    50209.47   1064.68 o
   4   2   6     2015.04     2068.69     90.09 o
   5   2   6    10853.66    11795.07    232.53 o
   6   2   6      223.41      310.00     34.14 o
   7   2   6     6810.06     6960.50    199.84 o
   8   2   6      484.07      512.77     88.07 o
   9   2   6     2991.83     2639.64    155.34 o
   0   3   6    25710.32    24104.14    104.35 o
   1   3   6     7200.36     7136.10    132.16 o
   2   3   6    68434.33    61168.02    251.22 o
   3   3   6     4787.27     4928.20     67.82 o
   4   3   6    21443.84    21632.67    693.55 o
   5   3   6       47.84      125.61     33.28 o
   6   3   6     9513.08    10008.25    338.65 o
   7   3   6      245.33      271.56     52.43 o
   8   3   6     4582.47     4501.09    140.67 o
   9   3   6      214.75      196.05     70.67 o
   0   4   6     6283.91     6186.83     64.92 o
   1   4   6    45115.15    41698.60    623.14 o
   2   4   6      796.81      821.49     25.33 o
   3   4   6    44511.71    40632.63    299.27 o
   4   4   6      488.99      627.09     33.35 o
   5   4   6     6587.58     6976.64    209.12 o
   6   4   6     1926.14     2070.76    129.01 o
   7   4   6     9522.03     9657.04    632.63 o
   8   4   6      144.38      258.02     47.23 o
   0   5   6    61458.01    56934.63   1982.05 o
   1   5   6     2519.80     2498.60     49.26 o
   2   5   6    29639.16    28143.13    775.04 o
   3   5   6      580.62      590.31     40.53 o
   4   5   6    14034.85    14402.71    320.58 o
   5   5   6     1330.27     1378.10     36.80 o
   6   5   6    13071.70    13670.37    490.23 o
   7   5   6      480.61      572.69     35.54 o
   8   5   6     3043.96     3188.62     37.25 o
   0   6   6    14137.82    14016.66    295.65 o
   1   6   6    47427.97    44195.39    965.60 o
   2   6   6      895.02      928.62     24.71 o
   3   6   6    10839.95    11020.41    170.33 o
   4   6   6      272.64      394.76     47.06 o
   5   6   6    20005.36    20684.69    372.52 o
   6   6   6      877.67      933.49     36.29 o
   7   6   6     4630.13     4813.73    187.03 o
   8   6   6       56.43       15.52     44.34 o
   1   7   6     3324.29     3104.17     66.24 o
   2   7   6    10076.28     9998.27    240.93 o
   3   7   6      133.34      145.85     47.36 o
   4   7   6    14501.98    14210.77    249.45 o
   5   7   6     2654.80     2773.35     77.38 o
   6   7   6    10198.31    10603.17    273.72 o
   7   7   6      431.61      463.29     32.35 o
   8   7   6     1936.37     1716.51    116.41 o
   0   8   6     2944.86     3119.40    143.49 o
   1   8   6    34399.46    34293.84    984.67 o
   2   8   6      311.71      346.80     21.16 o
   3   8   6     4305.32     4718.85    104.41 o
   4   8   6     1076.13     1040.79     29.99 o
   5   8   6    19400.39    19667.34     88.88 o
   6   8   6      645.20      789.26     43.96 o
   7   8   6     3025.89     2946.70    122.74 o
   8   8   6       64.42       67.80     23.22 o
   0   9   6    27422.66    26844.93   1712.92 o
   1   9   6     2748.58     2895.51     61.22 o
   2   9   6    13269.04    13521.67    313.20 o
   3   9   6       90.70      106.63     19.04 o
   4   9   6    11594.62    12059.69    521.18 o
   5   9   6      812.66      808.68     34.29 o
   6   9   6     6232.19     6116.31     42.68 o
   7   9   6      139.80      196.91     28.28 o
   0  10   6      693.03      601.77     35.49 o
   1  10   6    15554.47    16086.09    495.93 o
   2  10   6      413.02      471.81     37.87 o
   3  10   6    11782.60    12246.89     96.58 o
   4  10   6      790.17      867.36     41.98 o
   5  10   6     5129.96     5600.53    147.00 o
   6  10   6      521.48      505.51     34.36 o
   7  10   6     4003.99     3487.55     59.72 o
   0  11   6     5657.83     5921.38    210.49 o
   1  11   6      249.19      282.16     28.37 o
   2  11   6    15475.05    16117.94    630.48 o
   3  11   6     1419.35     1529.22     30.96 o
   4  11   6     6429.25     6960.23    226.43 o
   5  11   6      232.24      305.42     31.69 o
   6  11   6     3911.32     3928.54     98.46 o
   7  11   6      102.41      137.69     26.63 o
   0  12   6      316.48      329.31     50.86 o
   1  12   6     6780.07     7207.51    166.02 o
   2  12   6      846.46      940.86     31.65 o
   3  12   6    12369.22    12566.19    446.88 o
   4  12   6      319.57      363.64     23.40 o
   5  12   6     2590.29     2692.82     34.28 o
   6  12   6      106.64       91.93     24.66 o
   0  13   6     5758.62     6130.66    527.48 o
   1  13   6       50.09       82.91     20.47 o
   2  13   6     7180.24     7430.16    161.23 o
   3  13   6     1165.20     1147.23     36.95 o
   4  13   6     4704.13     4818.33    235.78 o
   5  13   6      127.52      188.19     26.53 o
   6  13   6     2384.10     2226.31     66.51 o
   0  14   6       16.31       25.34     35.04 o
   1  14   6     4441.79     4882.71    188.00 o
   2  14   6      593.58      562.80     29.52 o
   3  14   6     4877.32     4653.31    250.46 o
   4  14   6      361.96      383.21     25.71 o
   5  14   6     3376.57     3386.75    144.35 o
   0  15   6     4333.31     4559.93    544.81 o
   1  15   6      217.00      239.98     36.72 o
   2  15   6     3127.28     3012.30    227.82 o
   3  15   6      284.53      273.42     35.06 o
   4  15   6     3681.57     3537.33    131.74 o
   0  16   6       19.44       46.81     64.35 o
   1  16   6     2847.50     2667.99    197.79 o
   2  16   6      223.45      268.43     29.17 o
   3  16   6     2445.05     2368.85     99.38 o
   1  17   6      145.98      153.35     54.71 o
   2  17   6     2478.98     2247.75     40.98 o
   1   1   7     3082.21     2799.37     67.56 o
   2   1   7     1834.54     1872.94     61.15 o
   3   1   7      494.45      495.95     18.97 o
   4   1   7       85.70      119.82     20.83 o
   5   1   7       47.44       75.90     33.15 o
   6   1   7      216.25      214.96     27.85 o
   7   1   7       98.33      132.52     28.25 o
   8   1   7      103.86       66.77     44.28 o
   9   1   7        7.31       38.03    121.43 o
   1   2   7    11771.75    12109.72    433.95 o
   2   2   7     2338.11     2252.31     71.09 o
   3   2   7     4488.02     4632.55    122.54 o
   4   2   7     1318.33     1299.28     25.14 o
   5   2   7      336.64      360.17     41.39 o
   6   2   7      554.18      590.01     78.89 o
   7   2   7      783.28      732.58     44.47 o
   8   2   7        9.14      -49.05     77.16 o
   9   2   7       10.59       -1.22     32.81 o
   1   3   7     6138.83     6142.03    151.07 o
   2   3   7      543.35      506.74     34.56 o
   3   3   7      454.60      439.98     20.62 o
   4   3   7      467.60      510.19     21.14 o
   5   3   7       96.54      123.02     26.76 o
   6   3   7      211.78      252.27     28.09 o
   7   3   7      358.58      409.14     86.24 o
   8   3   7        1.31      -22.59     28.62 o
   1   4   7      897.89     1021.37     35.60 o
   2   4   7     1232.47     1130.91     36.13 o
   3   4   7      302.12      274.32     23.01 o
   4   4   7     1045.86      968.67     80.09 o
   5   4   7       99.71      110.18     26.15 o
   6   4   7      217.54      242.30    102.17 o
   7   4   7       54.48       45.37     34.67 o
   8   4   7       29.12       -2.48     36.25 o
   1   5   7      311.51      342.62     21.02 o
   2   5   7      167.96      191.28     36.76 o
   3   5   7       65.98       65.82     25.67 o
   4   5   7      152.67      183.49     20.19 o
   5   5   7        2.01       27.75     31.16 o
   6   5   7       83.98      188.74     36.35 o
   7   5   7      158.53      179.94     51.66 o
   8   5   7      656.06      631.27     36.51 o
   1   6   7     2535.85     2599.05     23.86 o
   2   6   7       21.62       44.27     24.79 o
   3   6   7      771.48      714.37     22.08 o
   4   6   7       16.00       -9.12     92.31 o
   5   6   7        1.42       32.63     27.54 o
   6   6   7       16.83      113.92     74.46 o
   7   6   7        1.78       23.24     33.04 o
   8   6   7       27.59       26.62     25.35 o
   1   7   7      287.00      236.06     34.50 o
   2   7   7      352.54      330.60     18.59 o
   3   7   7       17.43      119.29     35.06 o
   4   7   7        7.43       56.57     26.25 o
   5   7   7      114.55      134.73     31.66 o
   6   7   7        4.37       22.89     35.53 o
   7   7   7        2.26       90.79     86.31 o
   8   7   7      233.53      290.77     32.57 o
   1   8   7       30.07       33.53     19.96 o
   2   8   7       85.92      193.78     48.07 o
   3   8   7      613.95      601.34     42.66 o
   4   8   7      485.65      539.54     62.55 o
   5   8   7       13.62       65.12     31.40 o
   6   8   7       45.00      151.23     43.54 o
   7   8   7      257.10      338.33     70.47 o
   8   8   7       12.17        8.79     26.23 o
   1   9   7      125.90      138.05     21.09 o
   2   9   7       12.40       69.05     24.57 o
   3   9   7        5.59      -25.04     25.04 o
   4   9   7       22.44       93.63     32.41 o
   5   9   7      349.37      361.67     32.37 o
   6   9   7      457.14      475.02     29.71 o
   7   9   7       27.69       44.98     31.53 o
   1  10   7      646.40      679.55     24.75 o
   2  10   7      230.26      227.55     22.25 o
   3  10   7      133.53      203.15     46.66 o
   4  10   7      409.97      392.45     26.05 o
   5  10   7      116.90      110.04     27.04 o
   6  10   7        7.45        4.23     27.13 o
   7  10   7      184.72      213.18     81.84 o
   1  11   7      148.80      165.49     18.51 o
   2  11   7      630.31      650.01     28.97 o
   3  11   7      173.86      265.51     23.49 o
   4  11   7      172.26      178.62     26.74 o
   5  11   7      123.04       79.84     26.97 o
   6  11   7      109.93      159.14     65.89 o
   7  11   7       12.96       43.41     31.63 o
   1  12   7      572.81      582.60     34.95 o
   2  12   7       13.21       65.75     26.48 o
   3  12   7      197.22      240.41     20.95 o
   4  12   7      239.88      245.22     23.21 o
   5  12   7      173.68      162.56     41.40 o
   6  12   7       18.80      -10.47     67.52 o
   1  13   7       76.67       51.14     34.30 o
   2  13   7       96.00       88.62     23.63 o
   3  13   7      163.08      166.16     33.55 o
   4  13   7      423.70      382.58     58.48 o
   5  13   7        0.84        6.81     22.87 o
   6  13   7        6.97       84.94     55.77 o
   1  14   7      444.94      458.69     55.53 o
   2  14   7       79.91       91.82     31.09 o
   3  14   7       66.90       79.10     25.23 o
   4  14   7       13.43       37.00     28.15 o
   5  14   7      134.07      181.67     65.66 o
   1  15   7       74.52       79.17     23.83 o
   2  15   7       70.26       78.42     27.21 o
   3  15   7        9.12      109.91     46.11 o
   4  15   7       18.87       57.56     46.24 o
   1  16   7      150.04      165.09     38.43 o
   2  16   7       94.81      170.80     28.19 o
   3  16   7        0.91        6.68     24.85 o
   1  17   7      142.16      163.56     56.25 o
   2  17   7       47.66       51.87     26.51 o
   1   0   8    29883.07    24792.68     99.09 o
   2   0   8    12021.68    10645.25    516.30 o
   3   0   8     2350.13     2566.23    159.10 o
   4   0   8    16161.23    15947.25    932.75 o
   5   0   8    19715.29    18720.15    900.06 o
   6   0   8     8688.74     9126.29     73.91 o
   7   0   8     1438.03     1414.63     51.82 o
   8   0   8     2778.83     2687.15     45.66 o
   0   1   8    44381.77    39369.30    123.17 o
   1   1   8    25447.20    22061.07    454.78 o
   2   1   8    13082.81    13350.76    422.62 o
   3   1   8    19169.99    18198.54    540.40 o
   4   1   8    11851.08    11716.29    414.96 o
   5   1   8     9315.21     9230.40    357.78 o
   6   1   8     4314.14     4700.24    152.68 o
   7   1   8     4063.10     4194.62    116.87 o
   8   1   8     1130.75     1042.63     28.31 o
   0   2   8    22771.32    21398.69     96.39 o
   1   2   8    26771.48    24708.08    732.66 o
   2   2   8    25023.60    22523.55    528.23 o
   3   2   8    13011.41    12787.80    419.16 o
   4   2   8    11424.65    11463.80    421.78 o
   5   2   8     6986.49     7170.05    175.88 o
   6   2   8     6540.10     6756.01    313.28 o
   7   2   8     2424.27     2526.28    141.08 o
   8   2   8     2771.10     2658.92    104.54 o
   0   3   8    10696.19    10281.42     72.56 o
   1   3   8    15526.03    14429.41    327.87 o
   2   3   8    19344.67    17892.62    523.96 o
   3   3   8    17231.72    16552.20    436.85 o
   4   3   8     8771.71     8899.65    284.75 o
   5   3   8     8473.02     8627.67    271.64 o
   6   3   8     4775.38     4922.82     68.46 o
   7   3   8     6283.25     6182.52    538.26 o
   8   3   8     1846.31     1752.07    129.78 o
   0   4   8    13072.12    12105.31     69.55 o
   1   4   8    13335.59    13654.12    270.99 o
   2   4   8    26893.34    25370.05    708.99 o
   3   4   8    25836.31    24362.68    257.95 o
   4   4   8     9501.17     9446.98    247.02 o
   5   4   8     1351.18     1480.63     64.06 o
   6   4   8     5601.17     5844.15    319.99 o
   7   4   8     3375.89     3143.24    318.84 o
   8   4   8     2250.64     2090.52    153.19 o
   0   5   8    13217.19    13564.89     77.64 o
   1   5   8    21043.61    19855.45    383.02 o
   2   5   8    19275.39    17733.20    429.14 o
   3   5   8    11213.45    10962.31    146.24 o
   4   5   8     7024.66     7116.53    284.67 o
   5   5   8     8076.35     7933.90    336.70 o
   6   5   8     3131.41     3387.48    111.38 o
   7   5   8     3500.19     3452.09    165.58 o
   8   5   8     1865.36     1912.27     40.32 o
   0   6   8    19533.74    19043.86     88.62 o
   1   6   8     9900.19    10020.58    208.02 o
   2   6   8     8591.80     8632.83    299.42 o
   3   6   8    11521.55    11387.17    147.35 o
   4   6   8    11743.21    11453.21    437.57 o
   5   6   8     4923.61     5024.11    169.21 o
   6   6   8     5675.34     5513.02    474.27 o
   7   6   8     2076.55     2149.73     42.04 o
   8   6   8     1238.53     1210.09    131.00 o
   0   7   8    14904.69    14947.03     75.33 o
   1   7   8    16193.54    16011.52    290.12 o
   2   7   8     9507.37     9852.06    290.73 o
   3   7   8     7918.81     8005.01     82.46 o
   4   7   8     6511.08     6619.64     40.07 o
   5   7   8     8767.61     9036.65     67.56 o
   6   7   8     1997.28     2013.28     80.88 o
   7   7   8     1134.77     1232.88     46.88 o
   8   7   8     1438.18     1486.15     43.05 o
   0   8   8    22152.53    21998.80     97.10 o
   1   8   8    11998.45    12087.33    189.49 o
   2   8   8     5981.60     5937.65    117.94 o
   3   8   8     4062.93     4345.83    104.14 o
   4   8   8     8829.85     8342.01     40.21 o
   5   8   8     5413.41     5005.82     47.84 o
   6   8   8     3185.46     3173.78     52.79 o
   7   8   8     1593.96     1481.61     38.02 o
   0   9   8     5672.50     6011.72     63.70 o
   1   9   8     8108.73     8120.14    336.88 o
   2   9   8     7249.46     7670.17    238.56 o
   3   9   8     8200.88     8098.91    126.75 o
   4   9   8     4475.88     4647.80    186.15 o
   5   9   8     4920.49     4670.74     47.26 o
   6   9   8     2256.79     2314.11     50.67 o
   7   9   8     1195.44     1149.27     28.92 o
   0  10   8     6187.39     6727.73     66.59 o
   1  10   8     7086.04     7295.59    222.55 o
   2  10   8     9848.47     9945.09    317.83 o
   3  10   8     4584.67     4847.64    142.00 o
   4  10   8     4660.99     4622.04     97.35 o
   5  10   8     1680.80     1892.27    174.16 o
   6  10   8     1576.41     1787.08     93.71 o
   7  10   8     2050.01     1935.56    211.31 o
   0  11   8     4360.17     4850.93     81.01 o
   1  11   8     6054.39     6248.99    236.28 o
   2  11   8     5217.55     5438.62    152.82 o
   3  11   8     6860.74     6840.08    118.67 o
   4  11   8     1944.64     2032.71     62.68 o
   5  11   8     1535.21     1576.67     28.04 o
   6  11   8     2423.51     2350.31     55.01 o
   0  12   8     2293.32     2513.32    121.72 o
   1  12   8     3337.06     3520.22    114.62 o
   2  12   8     7153.35     7435.01    167.25 o
   3  12   8     3258.09     3432.25    119.79 o
   4  12   8     2696.25     2685.44    103.75 o
   5  12   8     1640.77     1689.73     67.02 o
   6  12   8     1075.55     1137.90     31.62 o
   0  13   8     5566.64     5991.52    501.60 o
   1  13   8     4463.40     4561.73     89.30 o
   2  13   8     1740.07     1889.65     83.27 o
   3  13   8     3345.75     3447.94     60.13 o
   4  13   8     1617.50     1558.75     93.25 o
   5  13   8     1188.08     1189.07     57.42 o
   0  14   8     4225.32     4392.94    308.82 o
   1  14   8     2408.12     2446.81    110.60 o
   2  14   8     2590.51     2598.16     84.75 o
   3  14   8     1003.35     1055.07     67.26 o
   4  14   8     1673.22     1576.21     82.28 o
   5  14   8     2231.94     2174.53     35.45 o
   0  15   8     2333.12     2447.33    234.84 o
   1  15   8     2596.89     2730.42    130.43 o
   2  15   8      887.20      984.82     60.70 o
   3  15   8     1441.59     1344.21     44.87 o
   4  15   8     1737.44     1518.24     56.03 o
   0  16   8     2995.87     3021.89    444.06 o
   1  16   8     1287.52     1331.49    105.77 o
   2  16   8     1275.23     1320.37    113.58 o
   3  16   8      879.58      834.82     31.84 o
   0  17   8      361.48      377.79     58.95 o
   1  17   8     1466.12     1265.40    130.55 o
   1   1   9      155.99      164.80     37.79 o
   2   1   9       94.21       80.33     23.81 o
   3   1   9       51.55       76.66     20.37 o
   4   1   9       10.94       59.10     21.93 o
   5   1   9      572.41      602.77     23.43 o
   6   1   9        2.84       -6.82     27.26 o
   7   1   9       52.26       31.28     33.69 o
   8   1   9       14.28       91.55     68.20 o
   1   2   9       10.95      101.95     63.35 o
   2   2   9       26.28        4.58     19.32 o
   3   2   9       10.52       40.22     15.23 o
   4   2   9      376.86      422.04     39.70 o
   5   2   9      313.84      310.24     20.15 o
   6   2   9      651.85      637.74     29.14 o
   7   2   9       12.92       53.20     39.62 o
   8   2   9       88.46      138.56     28.63 o
   1   3   9      147.79      254.13     23.36 o
   2   3   9      687.78      603.86     21.70 o
   3   3   9       18.82       45.35     23.55 o
   4   3   9     1203.52     1178.81     64.96 o
   5   3   9     1255.70     1173.48     65.75 o
   6   3   9      101.79      110.69     32.97 o
   7   3   9       95.28       94.58     34.51 o
   8   3   9        7.61        5.80     34.99 o
   1   4   9     2544.45     2409.27     53.64 o
   2   4   9      245.50      270.19     45.63 o
   3   4   9      358.67      293.54     32.39 o
   4   4   9     1697.28     1687.89     52.45 o
   5   4   9       55.87       -5.13     31.30 o
   6   4   9        6.07       85.98     50.99 o
   7   4   9      199.96      258.52     34.93 o
   8   4   9       35.88       62.36     65.92 o
   1   5   9     2011.47     1897.35     57.34 o
   2   5   9      784.24      910.77     53.12 o
   3   5   9      496.96      541.96     20.66 o
   4   5   9     1777.18     1620.51     63.99 o
   5   5   9      153.51      108.70     22.29 o
   6   5   9      223.18      318.19     26.64 o
   7   5   9        1.76       64.40     32.79 o
   8   5   9       57.76       94.18     53.94 o
   1   6   9      989.59      968.76     24.22 o
   2   6   9      437.43      468.55     20.50 o
   3   6   9      937.65      888.15     39.35 o
   4   6   9     2776.00     2643.76    104.19 o
   5   6   9        0.92      -55.17     71.12 o
   6   6   9       75.06      194.50     59.34 o
   7   6   9       41.98       52.85     36.26 o
   8   6   9        3.73       47.98     27.52 o
   1   7   9        6.76       15.51     19.87 o
   2   7   9      130.36      107.79     21.75 o
   3   7   9      811.91      784.84     21.92 o
   4   7   9       53.09      140.96     62.03 o
   5   7   9       39.30      102.76     74.36 o
   6   7   9        0.66       91.00     29.99 o
   7   7   9       17.11       52.70     50.73 o
   8   7   9       67.90       42.96     63.51 o
   1   8   9      912.57      839.05     22.31 o
   2   8   9      299.12      357.51     37.06 o
   3   8   9       12.23       10.32     23.96 o
   4   8   9        1.39      -18.34     25.36 o
   5   8   9        6.92      136.36     64.54 o
   6   8   9      165.14      154.31     44.37 o
   7   8   9      221.00      252.50     34.23 o
   1   9   9     1247.67     1231.52     46.22 o
   2   9   9     1469.44     1444.12     42.91 o
   3   9   9       37.34       29.52     25.83 o
   4   9   9      732.56      891.19     45.02 o
   5   9   9      121.62      169.02     42.90 o
   6   9   9      275.78      255.07     43.35 o
   7   9   9       29.33       58.63     33.33 o
   1  10   9     1473.11     1424.89     48.04 o
   2  10   9     1587.88     1544.38     46.69 o
   3  10   9      282.22      355.34     28.03 o
   4  10   9      126.31      119.67     20.22 o
   5  10   9       12.03       60.59     32.67 o
   6  10   9      188.02      244.83     33.99 o
   7  10   9      239.27      247.12     28.48 o
   1  11   9      181.27      246.65     21.56 o
   2  11   9       92.59       73.38     19.22 o
   3  11   9       46.43       47.14     21.92 o
   4  11   9       30.98       85.30     28.35 o
   5  11   9       25.58       23.90     34.23 o
   6  11   9      153.40       88.99     63.53 o
   1  12   9       20.92       23.58     18.41 o
   2  12   9      203.69      231.75     26.26 o
   3  12   9       10.29       38.27     25.36 o
   4  12   9      136.77      213.96     30.14 o
   5  12   9       20.38      -21.77     51.08 o
   6  12   9        3.20      -36.26     52.56 o
   1  13   9        0.96      -20.57     20.57 o
   2  13   9       94.33      111.36     20.84 o
   3  13   9      267.88      236.55     21.18 o
   4  13   9       75.79       66.25     24.11 o
   5  13   9        5.89      -36.80     36.80 o
   1  14   9      115.66      206.07     28.38 o
   2  14   9        0.65       10.26     32.51 o
   3  14   9       22.67       21.71     23.76 o
   4  14   9      118.91       89.85     31.97 o
   1  15   9       46.70       25.67     25.94 o
   2  15   9        3.22       12.08     31.56 o
   3  15   9       36.11       52.88     27.84 o
   4  15   9       50.25       31.30     30.85 o
   1  16   9       18.43       -5.28     31.81 o
   2  16   9       28.46       37.39     24.85 o
   1   0  10      776.16      839.06     43.60 o
   2   0  10     9905.01     9686.25    667.57 o
   3   0  10       67.72      105.37     24.55 o
   4   0  10    21299.59    20684.74   1643.79 o
   5   0  10     2601.38     2482.49    125.48 o
   6   0  10    16070.89    16535.56     89.39 o
   7   0  10       15.17      -47.39     47.39 o
   8   0  10     1905.71     2007.09     43.80 o
   0   1  10     2620.28     2944.53     53.81 o
   1   1  10    46820.57    38368.88    298.45 o
   2   1  10      127.42      153.92     17.75 o
   3   1  10    10133.02     9855.20    408.66 o
   4   1  10      528.97      494.77     25.28 o
   5   1  10    22713.55    21604.71    911.44 o
   6   1  10      808.88      796.15     55.10 o
   7   1  10     5497.04     5586.30    254.27 o
   8   1  10        2.05       45.53     32.46 o
   0   2  10    47462.58    42882.86    117.77 o
   1   2  10      242.82      295.42     34.13 o
   2   2  10    23079.33    20875.44    821.70 o
   3   2  10       54.25       92.81     15.90 o
   4   2  10    16523.10    16520.63    629.40 o
   5   2  10      878.74      809.61     45.72 o
   6   2  10    12695.38    13224.12    178.11 o
   7   2  10       87.19      136.08     33.86 o
   8   2  10     3217.70     3136.92    201.67 o
   0   3  10       10.55       17.66     41.10 o
   1   3  10    29768.96    28171.01   1167.64 o
   2   3  10      729.53      750.68     35.84 o
   3   3  10    26327.66    24825.50    777.51 o
   4   3  10      701.29      792.29     35.99 o
   5   3  10    11422.40    11154.11    362.87 o
   6   3  10       68.09      113.35     43.06 o
   7   3  10     7175.44     7016.92    354.77 o
   8   3  10       97.75       58.66     35.53 o
   0   4  10    12758.56    12464.21     72.82 o
   1   4  10       94.66      195.25     23.31 o
   2   4  10    40509.73    36912.66   1417.93 o
   3   4  10     1176.59     1123.06     40.24 o
   4   4  10    13836.24    13250.99    416.42 o
   5   4  10        6.18       61.86     47.03 o
   6   4  10     6699.41     7120.63    263.51 o
   7   4  10      363.81      407.40     34.52 o
   8   4  10     4051.80     3976.83    417.41 o
   0   5  10      117.21       97.42     28.96 o
   1   5  10    19443.03    18890.07    440.55 o
   2   5  10      791.66      903.61     40.58 o
   3   5  10    28421.98    26847.56    859.82 o
   4   5  10      347.63      418.61     46.18 o
   5   5  10     8381.11     8498.87    249.99 o
   6   5  10       30.43       46.19     39.72 o
   7   5  10     5474.43     5593.08    354.80 o
   8   5  10      160.39      152.21     35.27 o
   0   6  10    14747.44    14058.65     75.84 o
   1   6  10      165.08      264.93     28.00 o
   2   6  10    24688.52    24154.13    743.57 o
   3   6  10     1156.00     1142.81     25.00 o
   4   6  10    18019.21    17244.68    443.78 o
   5   6  10        9.16       67.56     45.88 o
   6   6  10     4350.79     4605.97    251.09 o
   7   6  10      119.17      155.05     27.15 o
   8   6  10     2568.74     2395.85    176.11 o
   0   7  10      213.76      281.33     42.19 o
   1   7  10    17457.27    17346.79    376.63 o
   2   7  10      487.58      494.09     33.26 o
   3   7  10    18523.97    18604.26    727.01 o
   4   7  10       68.77      138.06     24.55 o
   5   7  10     7950.93     7846.87     41.31 o
   6   7  10      109.32       93.69     32.37 o
   7   7  10     2256.60     2215.73     52.59 o
   0   8  10    15996.50    16747.28     83.93 o
   1   8  10      157.80      244.01     21.57 o
   2   8  10    13260.33    13429.44    400.23 o
   3   8  10      375.58      464.22     36.07 o
   4   8  10    13638.31    13839.96    579.14 o
   5   8  10       62.26      178.21     30.19 o
   6   8  10     3911.05     3939.76     55.23 o
   7   8  10       37.19      -33.91     33.91 o
   0   9  10      152.64      268.68     30.82 o
   1   9  10    12548.95    12601.96    259.58 o
   2   9  10      627.14      708.43     37.48 o
   3   9  10    14826.60    15037.24    412.94 o
   4   9  10       33.49       47.18     38.43 o
   5   9  10     5152.98     5229.26    310.73 o
   6   9  10       53.28       57.41     43.60 o
   7   9  10     2156.68     2291.45     56.06 o
   0  10  10     9397.80     9810.71     62.35 o
   1  10  10      302.80      307.10     21.11 o
   2  10  10    13753.47    14096.63    435.59 o
   3  10  10      110.01      190.04     22.93 o
   4  10  10     5375.91     5316.94    193.59 o
   5  10  10       24.57       73.85     32.06 o
   6  10  10     2867.40     3057.41    203.86 o
   0  11  10       96.08      138.58     44.82 o
   1  11  10     8651.19     9000.02    274.22 o
   2  11  10      260.64      316.92     22.10 o
   3  11  10     8347.87     8513.89    118.40 o
   4  11  10       63.02      104.78     19.57 o
   5  11  10     3077.78     3198.53     94.08 o
   6  11  10       17.13       67.18     37.79 o
   0  12  10     7440.36     8266.99     70.64 o
   1  12  10      368.78      383.59     30.45 o
   2  12  10     8451.23     8714.44    213.47 o
   3  12  10       11.74       18.98     44.46 o
   4  12  10     3441.21     3561.42     30.86 o
   5  12  10       60.19      180.99     48.68 o
   0  13  10      661.05      754.30     39.60 o
   1  13  10     7634.05     8245.15     43.44 o
   2  13  10        4.04       50.64     20.91 o
   3  13  10     2705.58     2696.91     73.62 o
   4  13  10       65.07       79.67     21.86 o
   5  13  10     2735.20     2733.35     76.64 o
   0  14  10     7716.30     7974.73    501.24 o
   1  14  10      168.95      261.61     31.19 o
   2  14  10     2509.26     2629.43     42.71 o
   3  14  10        4.20       36.54     41.56 o
   4  14  10     2839.01     2975.63     94.62 o
   0  15  10      456.07      403.90     39.59 o
   1  15  10     4510.67     4486.08    152.64 o
   2  15  10        3.17        1.22     28.86 o
   3  15  10     1576.50     1541.44     51.63 o
   0  16  10     4242.92     4307.37    528.25 o
   1  16  10       52.80      166.85     54.83 o
   2  16  10     1689.93     1641.02     48.53 o
   1   1  11      259.64      193.45     40.01 o
   2   1  11      348.59      351.47     23.08 o
   3   1  11       62.86      107.60     19.89 o
   4   1  11       10.84       37.60     17.45 o
   5   1  11       62.52      144.84     21.80 o
   6   1  11        0.00       26.81     26.21 o
   7   1  11       14.27      108.01     34.14 o
   8   1  11       19.81        5.92     47.10 o
   1   2  11      572.71      478.60     50.44 o
   2   2  11      275.67      312.27     29.89 o
   3   2  11        0.14       11.49     18.02 o
   4   2  11        0.81       -9.18     38.94 o
   5   2  11      147.80      191.96     18.05 o
   6   2  11      459.97      468.60     25.13 o
   7   2  11       29.04       85.49     51.53 o
   8   2  11       75.32      136.76     35.70 o
   1   3  11      431.64      419.25     34.67 o
   2   3  11      620.16      552.99     18.98 o
   3   3  11        2.53        6.17     23.75 o
   4   3  11       88.74      126.92     23.39 o
   5   3  11      450.80      407.49     29.40 o
   6   3  11       11.57      105.31     22.71 o
   7   3  11       43.30       80.58     35.93 o
   8   3  11       31.63       66.91     28.29 o
   1   4  11      617.04      606.98     33.27 o
   2   4  11      791.57      790.85     44.75 o
   3   4  11      141.63      162.45     30.98 o
   4   4  11     1146.46     1023.48     23.29 o
   5   4  11       33.74       53.95     32.74 o
   6   4  11       73.71       86.87     21.03 o
   7   4  11       21.22       55.57     38.82 o
   8   4  11        2.91       23.57     35.44 o
   1   5  11     4088.72     4159.95    147.77 o
   2   5  11      191.01      241.70     20.42 o
   3   5  11      500.52      465.46     36.38 o
   4   5  11        5.04       15.89     18.16 o
   5   5  11      223.64      194.40     57.70 o
   6   5  11        6.92      -32.50     32.50 o
   7   5  11        8.53       26.42     37.25 o
   8   5  11       20.54       37.48     34.80 o
   1   6  11       42.84       27.34     23.03 o
   2   6  11      259.21      314.72     17.38 o
   3   6  11       47.07       67.12     20.53 o
   4   6  11     1361.42     1159.93     37.77 o
   5   6  11        1.33       33.14     94.21 o
   6   6  11      150.18      153.48     30.82 o
   7   6  11        2.35      -75.07     83.35 o
   1   7  11       13.57       37.80     26.63 o
   2   7  11       88.41      104.43     19.25 o
   3   7  11      112.62      137.43     19.68 o
   4   7  11       39.15       61.31     37.23 o
   5   7  11        2.98       39.68     20.86 o
   6   7  11       25.65       15.22     31.66 o
   7   7  11       39.30      -13.42     32.88 o
   1   8  11        3.30       -1.18     22.86 o
   2   8  11      218.89      206.18     21.35 o
   3   8  11       16.68        9.42     16.47 o
   4   8  11       74.35      146.92     57.04 o
   5   8  11       18.59       15.30     35.67 o
   6   8  11      315.82      331.87     44.76 o
   7   8  11       63.66       87.01     47.46 o
   1   9  11     2299.17     2335.61    103.37 o
   2   9  11        1.98       19.20     16.33 o
   3   9  11       37.15       86.25     21.18 o
   4   9  11       19.01       14.95     23.77 o
   5   9  11       13.36       31.57     25.93 o
   6   9  11        0.20       36.28     43.54 o
   1  10  11       20.23       84.73     24.89 o
   2  10  11      616.07      612.09     24.60 o
   3  10  11       27.95       62.68     34.21 o
   4  10  11      287.70      327.34     20.59 o
   5  10  11       90.66       75.82     28.18 o
   6  10  11      358.54      320.09     25.60 o
   1  11  11      220.90      236.51     22.76 o
   2  11  11       22.65      -24.38     24.38 o
   3  11  11        3.02       11.27     41.84 o
   4  11  11       81.94       68.04     21.78 o
   5  11  11       34.81       67.69     25.92 o
   6  11  11       57.05       44.49     42.42 o
   1  12  11       17.84       21.08     19.78 o
   2  12  11      113.80      116.85     27.00 o
   3  12  11        0.46       47.62     19.42 o
   4  12  11       85.31       81.91     35.22 o
   5  12  11        1.12       56.38     26.36 o
   1  13  11      110.74      112.59     25.98 o
   2  13  11        1.85        5.85     22.49 o
   3  13  11      152.71      200.07     36.85 o
   4  13  11       41.66       14.35     24.27 o
   5  13  11       28.22      100.80     29.35 o
   1  14  11        3.86       17.01     39.17 o
   2  14  11        0.97       66.15     20.59 o
   3  14  11        2.20       66.70     33.58 o
   4  14  11      124.16      204.40     41.05 o
   1  15  11       13.64       36.84     47.84 o
   2  15  11        3.14        1.59     30.00 o
   3  15  11       42.31       19.99     38.00 o
   1  16  11        4.48       60.91     32.23 o
   0   0  12    41990.11    39272.59    114.82 o
   1   0  12    10755.78    10041.96     66.08 o
   2   0  12     9079.34     7859.68     53.36 o
   3   0  12      902.31      930.70    164.43 o
   4   0  12    15492.89    15194.39   1488.26 o
   5   0  12     4850.27     4846.94    271.77 o
   6   0  12     6556.05     6467.17    349.60 o
   7   0  12      706.99      848.95     50.28 o
   8   0  12     1654.98     1605.74     56.64 o
   0   1  12    25228.56    24344.21     94.14 o
   1   1  12    30671.89    27713.12    338.74 o
   2   1  12     1423.83     1382.03     30.68 o
   3   1  12    10167.84     9945.58    603.64 o
   4   1  12     2128.63     2272.80     81.04 o
   5   1  12    10401.00    10058.34    511.76 o
   6   1  12     2667.29     2704.51     83.89 o
   7   1  12     2648.33     2825.82    118.35 o
   8   1  12      198.01      280.11     60.56 o
   0   2  12    29505.57    29056.73     99.15 o
   1   2  12     9379.03     8701.73    334.57 o
   2   2  12    19486.86    17229.40    109.75 o
   3   2  12     1273.28     1352.65    110.84 o
   4   2  12    10088.50     9971.90    391.27 o
   5   2  12     3057.46     3181.00    157.40 o
   6   2  12     5178.25     5273.40    306.15 o
   7   2  12      814.36      924.87     67.97 o
   8   2  12     2093.58     2108.65    161.54 o
   0   3  12     5546.50     5792.93     56.77 o
   1   3  12    16564.93    16012.77    901.78 o
   2   3  12     5693.81     5480.81    257.67 o
   3   3  12    18217.19    16924.81    847.84 o
   4   3  12     2839.05     2848.70    122.28 o
   5   3  12     5805.46     5702.06    230.46 o
   6   3  12     1549.93     1675.47    105.52 o
   7   3  12     4524.69     4753.37    151.42 o
   8   3  12      381.40      406.94     44.73 o
   0   4  12    13122.60    12835.20     70.90 o
   1   4  12     5539.99     5490.22    183.80 o
   2   4  12    26053.25    24107.25   1072.12 o
   3   4  12     4336.31     4367.48    242.74 o
   4   4  12     6931.11     6622.01    216.44 o
   5   4  12     1156.25     1284.37     27.27 o
   6   4  12     4441.46     4592.85    251.97 o
   7   4  12      681.50      639.40     89.55 o
   0   5  12      740.85      805.66     42.45 o
   1   5  12    16890.80    16392.07    398.96 o
   2   5  12     7526.89     7695.28    324.25 o
   3   5  12    14423.01    13963.49    658.57 o
   4   5  12     2673.41     2713.88    105.81 o
   5   5  12     4944.25     4836.64     81.46 o
   6   5  12      407.92      419.45     72.98 o
   7   5  12     3188.69     3112.17    208.42 o
   0   6  12    12892.62    13002.54     64.47 o
   1   6  12     2042.50     2084.00     83.25 o
   2   6  12    11984.33    12179.15    499.05 o
   3   6  12     7847.95     7662.17    320.97 o
   4   6  12     9252.70     9123.84    264.36 o
   5   6  12      688.79      766.81     26.17 o
   6   6  12     4211.11     3994.73     55.03 o
   7   6  12      582.63      666.31     48.42 o
   0   7  12     1211.13     1275.28     45.21 o
   1   7  12    14670.22    14622.25    504.73 o
   2   7  12     5110.09     5126.33    203.42 o
   3   7  12     7293.74     7673.17    341.97 o
   4   7  12     2398.33     2473.02     39.91 o
   5   7  12     6778.38     6550.79    127.76 o
   6   7  12      155.54      195.15     39.88 o
   7   7  12     1778.56     1538.31     40.26 o
   0   8  12    14168.63    14338.77     76.42 o
   1   8  12     1415.34     1490.39     48.72 o
   2   8  12     7263.69     7272.24    236.11 o
   3   8  12     4802.27     4878.67    162.44 o
   4   8  12     7915.09     8496.06    277.48 o
   5   8  12      466.64      495.69     31.32 o
   6   8  12     2820.04     2877.68     51.82 o
   7   8  12      722.06      787.68     49.32 o
   0   9  12     1545.26     1520.07     45.98 o
   1   9  12     7307.68     7535.62    248.88 o
   2   9  12     2675.43     2685.54     65.37 o
   3   9  12     7367.15     7551.41    153.67 o
   4   9  12     1669.61     1773.08     58.38 o
   5   9  12     4176.24     4367.46    322.23 o
   6   9  12      647.95      725.26     36.15 o
   0  10  12     5723.30     6267.04     60.11 o
   1  10  12     2087.11     2197.84    112.47 o
   2  10  12     8053.82     8111.78    246.02 o
   3  10  12     1381.31     1407.05     22.51 o
   4  10  12     4182.61     4298.93    160.71 o
   5  10  12      559.77      620.24     67.74 o
   6  10  12     2294.05     2281.52     80.17 o
   0  11  12     1501.06     1617.11     49.64 o
   1  11  12     4645.71     4680.71    173.75 o
   2  11  12     1282.96     1337.67     56.24 o
   3  11  12     6598.72     6761.11    124.38 o
   4  11  12      610.17      604.43     49.40 o
   5  11  12     1832.86     1792.46     68.50 o
   0  12  12     3053.51     3251.42     55.87 o
   1  12  12     1643.10     1538.29     66.24 o
   2  12  12     4939.16     5376.64     35.30 o
   3  12  12      369.93      376.32     62.79 o
   4  12  12     2605.28     2814.66    112.35 o
   5  12  12     1089.82     1009.49     44.34 o
   0  13  12     1840.24     2051.24     69.19 o
   1  13  12     3728.55     3860.52    181.16 o
   2  13  12      521.09      539.42     27.22 o
   3  13  12     2567.33     2614.47     82.89 o
   4  13  12      403.46      473.43     57.86 o
   0  14  12     3632.86     3998.22    237.12 o
   1  14  12      814.37      820.51     31.49 o
   2  14  12     1899.91     2133.55     34.72 o
   3  14  12      185.62      195.30     29.66 o
   0  15  12     1095.24     1058.14     70.66 o
   1  15  12     2326.61     2421.32    103.15 o
   2  15  12      207.01      218.96     31.01 o
   1   1  13      360.77      333.43     20.90 o
   2   1  13       64.70      100.26     19.46 o
   3   1  13      117.64      126.71     56.57 o
   4   1  13       98.50      124.93     23.62 o
   5   1  13        6.10       73.31     17.31 o
   6   1  13        0.47       21.24     19.02 o
   7   1  13       48.50      155.72     34.06 o
   1   2  13     1162.57     1110.66     48.93 o
   2   2  13      672.28      585.82     38.37 o
   3   2  13       87.17       76.93     22.48 o
   4   2  13     1358.94     1348.36     82.17 o
   5   2  13      261.57      279.22     21.83 o
   6   2  13      369.90      380.69     33.67 o
   7   2  13      105.00      113.21     63.77 o
   1   3  13      243.65      235.79     20.27 o
   2   3  13      251.39      285.11     52.40 o
   3   3  13      193.75      211.54     28.31 o
   4   3  13      440.14      348.08     31.13 o
   5   3  13        0.86       -4.95     21.55 o
   6   3  13       14.36       15.11     30.91 o
   7   3  13       74.58      165.66     33.71 o
   1   4  13      837.43      901.89     47.05 o
   2   4  13        0.90      -21.07     28.74 o
   3   4  13      523.91      496.10     20.95 o
   4   4  13       19.58       64.46     20.94 o
   5   4  13      123.36      118.53     21.12 o
   6   4  13       51.78      109.46     36.77 o
   7   4  13       99.90       98.26     26.69 o
   1   5  13      264.13      232.84     27.53 o
   2   5  13     1087.58     1029.34     59.59 o
   3   5  13        0.90       52.42     19.62 o
   4   5  13      567.24      543.03     25.13 o
   5   5  13        2.21       -1.55     33.01 o
   6   5  13      112.86       99.65     25.61 o
   7   5  13       12.95       72.82     46.94 o
   1   6  13      116.65      106.13     19.84 o
   2   6  13      572.90      587.70     32.17 o
   3   6  13      278.26      299.11     18.52 o
   4   6  13      248.33      241.03     24.13 o
   5   6  13        8.33       31.33     41.14 o
   6   6  13       24.43       28.38     22.39 o
   7   6  13       32.19      185.78     47.33 o
   1   7  13       71.88       72.29     25.35 o
   2   7  13       42.76       73.35     17.49 o
   3   7  13        6.65      117.08     48.83 o
   4   7  13       84.36      132.41     43.50 o
   5   7  13       51.12       70.07     21.48 o
   6   7  13        0.86      -37.76     37.76 o
   7   7  13       59.59      105.70     46.62 o
   1   8  13      171.70      212.57     20.17 o
   2   8  13       68.26       97.58     20.09 o
   3   8  13       78.41       84.65     26.81 o
   4   8  13        0.81       62.52     36.19 o
   5   8  13        7.25       41.68     47.46 o
   6   8  13       67.49       50.21     74.94 o
   1   9  13       11.83       43.25     36.59 o
   2   9  13      638.20      597.70     28.60 o
   3   9  13       99.20      144.61     25.08 o
   4   9  13      291.86      338.93     21.58 o
   5   9  13       58.23       76.83     82.36 o
   6   9  13      260.03      346.67    153.96 o
   1  10  13      548.09      523.80     26.39 o
   2  10  13        5.32       -8.69     19.02 o
   3  10  13       23.37       47.70     23.33 o
   4  10  13        4.68       37.33     20.12 o
   5  10  13       23.45       13.06     39.50 o
   6  10  13      153.49      116.04     37.82 o
   1  11  13       55.42       51.39     29.89 o
   2  11  13      108.85      170.88     27.75 o
   3  11  13       18.65       11.32     22.16 o
   4  11  13      167.04      213.30     35.83 o
   5  11  13       22.67      149.21     87.68 o
   1  12  13       59.07       79.75     25.46 o
   2  12  13        5.50      -16.56     70.48 o
   3  12  13        6.35      -13.92     19.72 o
   4  12  13       56.91       53.39     22.15 o
   1  13  13       34.55       24.39     23.27 o
   2  13  13        1.24        1.91     46.46 o
   3  13  13      104.99       93.13     22.28 o
   4  13  13       68.30       74.83     23.03 o
   1  14  13       13.97        2.43     22.48 o
   2  14  13       15.40       28.66     25.42 o
   3  14  13        6.52       78.85     23.99 o
   1  15  13       78.91      136.42     31.21 o
   0   0  14    11602.81    12058.62     70.64 o
   1   0  14    12338.10    11708.90     69.68 o
   2   0  14     4087.17     3801.50     50.86 o
   3   0  14    11064.24    10190.69     58.44 o
   4   0  14     1653.92     1872.51    185.01 o
   5   0  14     9823.72     9406.93    884.14 o
   6   0  14      823.75      735.67    118.29 o
   7   0  14     1927.31     1951.42     55.68 o
   0   1  14    19050.15    19904.63    292.06 o
   1   1  14     3992.67     3899.45     36.61 o
   2   1  14    11092.76     9986.90    210.86 o
   3   1  14     5110.48     4757.49     33.71 o
   4   1  14    11964.36    11363.44    695.22 o
   5   1  14      943.73      981.20     39.98 o
   6   1  14     3927.56     3772.47    272.13 o
   7   1  14      839.36      823.42     77.89 o
   0   2  14     3376.44     3457.12     43.47 o
   1   2  14    14330.89    14565.45    727.68 o
   2   2  14     5599.52     4952.73    183.50 o
   3   2  14    12688.99    11295.06    190.05 o
   4   2  14     1882.67     2002.05    117.25 o
   5   2  14     6587.75     6524.05    386.92 o
   6   2  14      945.67      909.66     70.18 o
   7   2  14     2561.95     2737.13     41.55 o
   0   3  14     8081.50     8765.70    117.04 o
   1   3  14     6537.88     6663.72    311.28 o
   2   3  14    14717.35    13279.31    384.95 o
   3   3  14     3041.77     3162.36    147.94 o
   4   3  14     8072.93     7668.20    475.56 o
   5   3  14      601.15      654.34     78.99 o
   6   3  14     4508.90     4343.51    240.20 o
   7   3  14      925.08      926.40     36.85 o
   0   4  14     1676.38     1743.29     44.69 o
   1   4  14    13092.29    13059.44    733.02 o
   2   4  14     5499.42     5629.56    417.71 o
   3   4  14    11406.57    11050.44    462.05 o
   4   4  14     1680.30     1536.71     62.91 o
   5   4  14     4243.98     3966.15    192.27 o
   6   4  14      921.36      916.96     90.67 o
   7   4  14     3427.76     3319.04     47.26 o
   0   5  14    10799.92    10475.36     58.63 o
   1   5  14     4733.66     4966.97    228.02 o
   2   5  14    13335.53    13218.61   1038.99 o
   3   5  14     1105.98     1096.20     69.60 o
   4   5  14     5897.60     5861.19    245.08 o
   5   5  14     2206.59     2180.09    112.46 o
   6   5  14     3841.76     3580.64    238.47 o
   7   5  14      675.56      597.02     49.83 o
   0   6  14     8572.06     8385.04     54.07 o
   1   6  14    10285.71    10239.63    377.69 o
   2   6  14     1499.49     1585.10    107.93 o
   3   6  14     7031.77     7048.51    365.25 o
   4   6  14     1636.49     1699.76    122.41 o
   5   6  14     4938.09     4748.25    170.95 o
   6   6  14     1024.50     1117.83     28.65 o
   7   6  14     2554.26     2285.73     55.03 o
   0   7  14    14605.68    14551.13     68.52 o
   1   7  14     2867.09     2964.20     54.29 o
   2   7  14     6820.38     6799.34    459.67 o
   3   7  14      863.29      908.89     70.30 o
   4   7  14     5259.38     5402.39    294.61 o
   5   7  14     2697.67     2572.76    143.85 o
   6   7  14     3151.40     2963.29    112.80 o
   0   8  14     5653.22     5883.54     48.61 o
   1   8  14     9273.81     9185.53    297.67 o
   2   8  14      509.94      613.37     79.28 o
   3   8  14     4951.81     5067.67    224.27 o
   4   8  14     2024.10     2137.71    114.01 o
   5   8  14     4063.13     4158.55    319.69 o
   6   8  14     1089.11      893.74     29.09 o
   0   9  14     8033.65     8224.24     65.50 o
   1   9  14     1727.37     1798.77     39.16 o
   2   9  14     5260.67     5329.21    302.42 o
   3   9  14     1939.23     1988.98    102.11 o
   4   9  14     3869.32     3882.05    168.17 o
   5   9  14      809.07      785.93     55.39 o
   6   9  14     2469.51     2710.92     50.26 o
   0  10  14      414.91      562.28     44.37 o
   1  10  14     6209.58     6104.03    173.62 o
   2  10  14     1754.23     1830.55    138.65 o
   3  10  14     4251.11     4353.28    156.44 o
   4  10  14     1332.12     1363.18     30.92 o
   5  10  14     2239.90     2223.38    103.52 o
   0  11  14     3855.36     3981.76     55.61 o
   1  11  14      694.04      673.04     23.69 o
   2  11  14     5194.20     5319.19    296.97 o
   3  11  14     1980.22     2075.84     46.91 o
   4  11  14     2427.09     2558.54     41.60 o
   5  11  14      368.61      402.14     24.77 o
   0  12  14      132.14      173.32     32.88 o
   1  12  14     3558.55     3544.71    210.78 o
   2  12  14     1876.04     2072.13    101.32 o
   3  12  14     2952.15     3153.96     76.48 o
   4  12  14      674.17      661.95     28.34 o
   0  13  14     3182.37     3052.92    160.48 o
   1  13  14      535.12      589.85     41.80 o
   2  13  14     2736.29     2650.26    141.63 o
   3  13  14      728.76      770.85     39.22 o
   0  14  14      562.33      602.30     28.29 o
   1  14  14     2332.88     2256.55    331.10 o
   2  14  14      505.49      470.49     30.30 o
   1   1  15        4.35       12.12     24.60 o
   2   1  15      302.06      307.59     21.86 o
   3   1  15      190.67      232.22     88.59 o
   4   1  15      367.44      379.06     28.46 o
   5   1  15        1.24       45.24     28.07 o
   6   1  15       75.49      105.66     28.96 o
   7   1  15       12.47      -42.42     42.42 o
   1   2  15     3513.61     3545.39    114.01 o
   2   2  15      734.06      708.29     20.40 o
   3   2  15       29.07       61.15     34.64 o
   4   2  15      519.34      550.79     99.73 o
   5   2  15      106.21      123.16     17.15 o
   6   2  15      283.55      296.67     22.98 o
   7   2  15      207.02      287.67     35.55 o
   1   3  15       39.17       91.14     20.69 o
   2   3  15     1625.58     1371.55     30.20 o
   3   3  15      178.25       98.78     28.93 o
   4   3  15      556.23      626.57     25.96 o
   5   3  15       32.85       22.78     35.04 o
   6   3  15      103.77      125.06     37.11 o
   7   3  15       17.30       46.36     47.97 o
   1   4  15     1034.11     1063.37     58.80 o
   2   4  15       36.65       90.79     20.54 o
   3   4  15       31.46       44.76     41.07 o
   4   4  15      104.43      140.32     25.34 o
   5   4  15      187.93      295.29     78.26 o
   6   4  15       77.13       26.09     31.23 o
   7   4  15      202.91      178.07     35.45 o
   1   5  15       15.72       31.03     25.13 o
   2   5  15      877.38      832.11     92.84 o
   3   5  15        0.19       68.49     16.62 o
   4   5  15        1.32       91.34     28.48 o
   5   5  15       32.31       19.61     21.50 o
   6   5  15        1.18       50.69     67.56 o
   1   6  15        0.02       53.84     17.73 o
   2   6  15      429.32      390.69     31.66 o
   3   6  15      332.97      322.34     25.12 o
   4   6  15      167.15      188.70     46.25 o
   5   6  15        1.39        9.95     40.62 o
   6   6  15        1.11      123.46     32.15 o
   1   7  15       18.00       56.96     22.97 o
   2   7  15       40.25       52.11     19.87 o
   3   7  15       29.38       42.02     38.37 o
   4   7  15       68.87      126.66     16.67 o
   5   7  15        2.17       -8.09     30.20 o
   6   7  15       21.72       67.88     57.83 o
   1   8  15       11.40        7.14     32.91 o
   2   8  15        2.07       73.41     20.97 o
   3   8  15       51.56       74.63     16.79 o
   4   8  15       45.34       14.10     27.71 o
   5   8  15      276.45      345.63     55.68 o
   6   8  15        0.61       40.82     31.79 o
   1   9  15       57.48       81.73     20.76 o
   2   9  15        5.86       41.01     19.33 o
   3   9  15        0.05       12.46     19.33 o
   4   9  15      230.76      251.34     21.02 o
   5   9  15        4.41       -9.84     58.79 o
   1  10  15        4.64       39.90     41.51 o
   2  10  15        5.56       -6.77     26.51 o
   3  10  15        4.79       66.50     22.72 o
   4  10  15       10.14      131.15     22.68 o
   5  10  15      287.83      284.89     24.39 o
   1  11  15       45.30       75.10     56.45 o
   2  11  15       43.01       42.33     24.23 o
   3  11  15       67.49       20.10     21.01 o
   4  11  15      434.19      507.10     32.90 o
   1  12  15      167.39      193.33     23.75 o
   2  12  15        0.71      -41.21     41.21 o
   3  12  15      162.62      121.46     28.02 o
   1  13  15        0.73        2.84     21.28 o
   2  13  15        7.42        2.51     65.57 o
   1  14  15       18.62      -25.43     25.43 o
   0   0  16       30.48       24.79     38.85 o
   1   0  16    11481.67    11988.25    918.27 o
   2   0  16      563.63      580.13     40.46 o
   3   0  16    15520.37    13644.07     65.44 o
   4   0  16      368.10      421.78     42.19 o
   5   0  16     5989.69     5058.74     48.29 o
   6   0  16       24.66      170.15    110.39 o
   7   0  16     2310.73     2366.90     59.79 o
   0   1  16     5293.21     5717.07     35.38 o
   1   1  16      129.60      192.01     20.24 o
   2   1  16    15579.63    14363.40    117.45 o
   3   1  16      355.59      332.88     23.78 o
   4   1  16    12392.87    10707.00     46.85 o
   5   1  16       66.17      179.94     21.00 o
   6   1  16     2627.91     2503.39    247.10 o
   7   1  16        1.87       -9.44     34.36 o
   0   2  16      116.58      108.33     46.33 o
   1   2  16     9104.76     9532.51    433.14 o
   2   2  16      207.80      257.74     53.65 o
   3   2  16    16090.50    13932.29    448.39 o
   4   2  16      222.34      278.04     45.43 o
   5   2  16     4860.78     4310.75    270.68 o
   6   2  16        8.29        9.79     34.38 o
   0   3  16     9377.57    10027.35    125.06 o
   1   3  16      207.11      292.23     44.09 o
   2   3  16    15569.33    15857.13   1235.54 o
   3   3  16      175.21      219.60     25.46 o
   4   3  16     6966.17     6178.30    132.19 o
   5   3  16       70.78      138.95     33.44 o
   6   3  16     4203.92     4011.16    294.85 o
   0   4  16      718.74      724.40     39.43 o
   1   4  16     9932.84    10051.57    403.03 o
   2   4  16       54.21       68.87     23.15 o
   3   4  16    11282.39     9998.12    584.12 o
   4   4  16       35.82      114.87     24.55 o
   5   4  16     4654.29     4402.66    244.44 o
   6   4  16       83.62      181.24     26.46 o
   0   5  16    15487.78    16005.81     52.32 o
   1   5  16      188.12      239.12     20.85 o
   2   5  16     7847.52     7821.17    703.73 o
   3   5  16       91.07      201.65     46.70 o
   4   5  16     5324.48     5306.10    322.73 o
   5   5  16       24.95       48.35     31.26 o
   6   5  16     5507.17     4964.00    515.53 o
   0   6  16      278.66      309.58     31.50 o
   1   6  16    13984.56    13647.46    412.01 o
   2   6  16      168.37      206.63     32.17 o
   3   6  16     3439.30     3572.07    327.90 o
   4   6  16        9.46       40.29     16.77 o
   5   6  16     6998.73     6548.10    164.66 o
   6   6  16       81.46      135.34     57.06 o
   0   7  16    17991.69    18191.57     60.64 o
   1   7  16      213.99      286.35     22.35 o
   2   7  16     3761.38     3830.03    197.02 o
   3   7  16       31.28      112.84     47.09 o
   4   7  16     5615.44     5600.61    375.74 o
   5   7  16        6.94       50.70     27.48 o
   6   7  16     3979.81     3803.89    217.82 o
   0   8  16       50.90       77.64     59.27 o
   1   8  16    10769.48    10544.49    187.59 o
   2   8  16      129.66      135.89     23.96 o
   3   8  16     1949.72     2088.33    104.58 o
   4   8  16       14.57      119.80     38.20 o
   5   8  16     6081.99     6138.38    489.51 o
   0   9  16    10268.86    10206.82     47.63 o
   1   9  16      168.39      203.09     21.45 o
   2   9  16     4641.97     4603.07    249.00 o
   3   9  16        5.19       39.18     25.65 o
   4   9  16     3955.28     4062.08    256.21 o
   5   9  16       92.41      116.54     22.10 o
   0  10  16      153.89      235.14     25.55 o
   1  10  16     5436.93     5501.21    218.41 o
   2  10  16       24.95       55.29     20.61 o
   3  10  16     4198.34     4201.59    182.30 o
   4  10  16       23.16       98.05     46.91 o
   0  11  16     3586.01     3483.74    143.62 o
   1  11  16       38.47       35.11     25.17 o
   2  11  16     5129.83     5155.27    302.45 o
   3  11  16       11.21       34.15     22.58 o
   4  11  16     2263.70     2347.18     40.25 o
   0  12  16       68.82       98.68     29.44 o
   1  12  16     3115.40     3123.54    119.13 o
   2  12  16       14.68      100.32     33.71 o
   3  12  16     4356.00     4400.39     61.68 o
   0  13  16     2181.99     2046.70    123.04 o
   1  13  16       11.40       65.32     28.59 o
   1   1  17       88.26       79.31     15.69 o
   2   1  17       87.38       97.96     22.44 o
   3   1  17       32.18       60.80     27.10 o
   4   1  17       83.78      163.91     84.06 o
   5   1  17        6.78      -28.49     28.49 o
   6   1  17      106.89      104.07     36.62 o
   1   2  17     1433.75     1398.48     53.16 o
   2   2  17      146.80      225.14     30.98 o
   3   2  17      120.35      172.34     61.42 o
   4   2  17      124.15      145.05     47.49 o
   5   2  17       10.52       13.40     24.39 o
   6   2  17        2.98       27.69     26.09 o
   1   3  17      401.19      430.87     18.56 o
   2   3  17      235.17      221.87     23.45 o
   3   3  17       60.17       46.77     22.60 o
   4   3  17      143.16      152.94     36.51 o
   5   3  17       40.73       44.42     20.96 o
   6   3  17      121.51      125.89     23.30 o
   1   4  17      221.50      227.12     31.99 o
   2   4  17      106.94      142.23     22.69 o
   3   4  17       12.90        4.34     17.17 o
   4   4  17      263.51      303.92     23.72 o
   5   4  17        0.82       49.88     24.82 o
   6   4  17        4.66       -9.16     33.07 o
   1   5  17      111.65      164.41     34.19 o
   2   5  17      128.84      140.13     37.77 o
   3   5  17       15.99       23.95     52.19 o
   4   5  17       13.19       21.85     23.86 o
   5   5  17       66.69       65.24     19.54 o
   6   5  17        7.29       74.35     31.34 o
   1   6  17       61.01       59.75     20.26 o
   2   6  17        0.20       40.10     20.28 o
   3   6  17      121.90      150.89     40.53 o
   4   6  17       35.06       77.18     33.95 o
   5   6  17        8.95       -9.34     25.75 o
   1   7  17       62.86      101.15     24.02 o
   2   7  17       73.41       61.57     18.01 o
   3   7  17        9.65       -2.42     26.38 o
   4   7  17       61.60       11.89     25.61 o
   5   7  17        0.33       11.03     48.56 o
   1   8  17       35.29       90.11     47.52 o
   2   8  17      104.08      121.00     20.69 o
   3   8  17       33.85       43.22     24.19 o
   4   8  17        9.80       92.11     51.80 o
   5   8  17       24.06       51.12     42.78 o
   1   9  17      161.97      181.25     20.87 o
   2   9  17        8.59      -19.02     21.61 o
   3   9  17        5.83       19.71     43.25 o
   4   9  17       16.23       37.17     28.79 o
   1  10  17       37.34       39.60     26.31 o
   2  10  17       95.65       88.61     26.86 o
   3  10  17       24.55       42.20     45.92 o
   4  10  17       30.95       33.99     31.73 o
   1  11  17       32.25       34.70     25.26 o
   2  11  17        1.44       -1.99     22.44 o
   3  11  17        3.17       58.45     33.47 o
   1  12  17       71.54       62.11     23.37 o
   2  12  17       10.69       97.12     43.64 o
   0   0  18     2911.54     3115.99     50.60 o
   1   0  18     7846.71     8297.62    283.16 o
   2   0  18     6175.42     5518.40     46.94 o
   3   0  18     2041.36     1856.12     36.09 o
   4   0  18     2432.50     2237.05     37.57 o
   5   0  18     3987.63     3427.95     53.17 o
   6   0  18      679.55      472.83     34.10 o
   0   1  18     9210.90     9449.19    169.53 o
   1   1  18     4356.07     4425.81    181.15 o
   2   1  18     3868.66     3919.43    267.08 o
   3   1  18     5294.84     4971.10     38.32 o
   4   1  18     3636.18     3148.74     66.56 o
   5   1  18      968.05     1010.29     61.46 o
   6   1  18     2362.67     1973.15    151.74 o
   0   2  18     3742.56     3972.52     66.01 o
   1   2  18     6238.20     6616.06    278.68 o
   2   2  18     5694.38     5839.93    299.40 o
   3   2  18     3913.65     3378.06    136.43 o
   4   2  18     2132.15     2058.60     34.01 o
   5   2  18     2804.73     2440.49     43.09 o
   6   2  18      771.64      779.17     93.37 o
   0   3  18     4420.79     4744.44    124.13 o
   1   3  18     4525.15     4548.56    135.31 o
   2   3  18     5896.65     5994.01    449.38 o
   3   3  18     3145.39     3027.09     73.50 o
   4   3  18     2754.76     2487.90     30.70 o
   5   3  18     1276.40     1211.99    100.92 o
   0   4  18     5232.99     5197.85    147.60 o
   1   4  18     4075.70     4257.86    158.06 o
   2   4  18     3518.05     3744.88    159.23 o
   3   4  18     5750.69     5345.46    527.53 o
   4   4  18     1908.66     1678.82     33.69 o
   5   4  18     1616.43     1429.10     29.63 o
   0   5  18     3456.65     3636.07     66.08 o
   1   5  18     4769.09     4755.97    134.14 o
   2   5  18     5234.81     5424.70    364.14 o
   3   5  18     1647.67     1747.46    194.13 o
   4   5  18     3065.09     3186.65    364.54 o
   5   5  18     1630.39     1332.08     74.20 o
   0   6  18     5933.51     6148.47    151.52 o
   1   6  18     3685.18     3875.65    121.76 o
   2   6  18     1587.55     1661.59    108.61 o
   3   6  18     3737.47     3682.16    363.91 o
   4   6  18     1759.09     1747.99    157.24 o
   5   6  18     1532.23     1553.64    122.94 o
   0   7  18     3804.16     3975.39    152.51 o
   1   7  18     3416.04     3524.17    113.32 o
   2   7  18     2876.92     2914.38    173.92 o
   3   7  18     1203.66     1234.92     97.56 o
   4   7  18     2830.64     2916.70    187.29 o
   5   7  18     2064.17     1963.63    103.97 o
   0   8  18     4195.81     4429.31    115.08 o
   1   8  18     3306.97     3320.31     89.06 o
   2   8  18     1341.20     1320.56    148.65 o
   3   8  18     2421.38     2522.45    128.50 o
   4   8  18     1472.44     1378.63     93.56 o
   0   9  18     2597.89     2624.47     61.07 o
   1   9  18     1897.08     1925.45    104.64 o
   2   9  18     2511.79     2553.32    281.14 o
   3   9  18     1173.29     1107.38     95.42 o
   4   9  18     1393.87     1322.35    116.59 o
   0  10  18     1266.59     1348.37     29.69 o
   1  10  18     2155.40     2219.84    104.73 o
   2  10  18     1588.32     1521.31     65.16 o
   3  10  18     1761.54     1714.14    119.62 o
   0  11  18     1681.05     1605.27     31.55 o
   1  11  18     1122.61     1084.74     23.61 o
   2  11  18     2109.71     2127.88    152.54 o
   1   1  19      101.33      200.51     38.41 o
   2   1  19       50.78      172.64     39.10 o
   3   1  19       70.56       86.37     35.77 o
   4   1  19        0.25       60.61     33.07 o
   5   1  19       20.27       -0.57     30.58 o
   1   2  19       22.89       25.02     16.95 o
   2   2  19       14.15       64.66     21.21 o
   3   2  19        0.30      -26.88     26.88 o
   4   2  19       47.07       79.63     28.78 o
   5   2  19       71.12       47.23     30.76 o
   1   3  19      165.68      214.51     18.01 o
   2   3  19      197.97      261.38     48.20 o
   3   3  19      144.63      158.17     32.53 o
   4   3  19      137.40      154.56     35.58 o
   5   3  19       11.29        6.84     24.46 o
   1   4  19      475.89      516.03     20.81 o
   2   4  19        0.30       11.59     25.44 o
   3   4  19        5.21        3.94     27.14 o
   4   4  19       11.45       20.24     30.66 o
   5   4  19        8.20       31.37     36.09 o
   1   5  19        4.58       91.47     29.75 o
   2   5  19      144.69      109.93     25.49 o
   3   5  19        0.58       -7.99     47.29 o
   4   5  19      289.13      314.73     31.00 o
   5   5  19        0.49       72.87     32.49 o
   1   6  19      163.14      174.03     45.67 o
   2   6  19       11.89       25.74     19.99 o
   3   6  19       41.03       71.77     33.68 o
   4   6  19        1.02       47.72     34.42 o
   1   7  19       54.62       86.38     23.40 o
   2   7  19        0.10       10.75     31.49 o
   3   7  19       11.44      -10.38     64.97 o
   4   7  19       30.12      109.49     46.06 o
   1   8  19      129.77      152.19     23.48 o
   2   8  19        2.10      -11.92     21.51 o
   3   8  19        2.15      -29.63     42.00 o
   1   9  19        2.84      -25.26     25.26 o
   2   9  19      155.87      212.42     39.56 o
   3   9  19        4.44       41.22     22.52 o
   1  10  19      161.08      103.17     25.76 o
   2  10  19        3.00       -4.80     22.66 o
   0   0  20    10739.77    11307.93     61.26 o
   1   0  20     1176.36     1319.91     64.51 o
   2   0  20     5049.48     5409.83    517.52 o
   3   0  20       34.05       17.34     39.88 o
   4   0  20     3404.75     3254.44     51.76 o
   5   0  20      696.08      492.41     35.32 o
   0   1  20     1330.56     1551.20     61.81 o
   1   1  20     7641.31     8147.11    261.66 o
   2   1  20      156.57      202.43     19.26 o
   3   1  20     3150.47     2803.59     89.04 o
   4   1  20      335.52      275.16     25.79 o
   5   1  20     3990.76     3158.89    167.83 o
   0   2  20     7436.32     7771.58    245.60 o
   1   2  20      601.55      694.24     41.67 o
   2   2  20     5289.52     5611.26    434.87 o
   3   2  20      213.99      302.87     43.36 o
   4   2  20     3559.19     3282.55     58.69 o
   5   2  20      233.25      261.49     31.40 o
   0   3  20      561.12      584.28     33.49 o
   1   3  20     6509.50     7062.34    166.52 o
   2   3  20      611.78      627.01     64.60 o
   3   3  20     5028.00     5155.93    483.57 o
   4   3  20      268.65      252.73     30.65 o
   0   4  20     4766.98     4942.82     40.04 o
   1   4  20      294.31      365.67     47.32 o
   2   4  20     5486.15     5482.83    422.05 o
   3   4  20      717.64      743.52     91.71 o
   4   4  20     3392.73     3334.90    301.40 o
   0   5  20      179.20      256.28     24.01 o
   1   5  20     4343.18     4406.73    130.56 o
   2   5  20      547.30      612.65     41.98 o
   3   5  20     5382.68     5477.53    475.89 o
   4   5  20      134.26      246.37     40.19 o
   0   6  20     4505.25     4643.95    212.04 o
   1   6  20      357.40      446.16     23.24 o
   2   6  20     4663.28     4951.88    334.22 o
   3   6  20      468.71      493.62     25.15 o
   4   6  20     3221.99     3176.91    284.19 o
   0   7  20      225.55      270.27     67.40 o
   1   7  20     3628.12     3566.54     69.66 o
   2   7  20      361.25      337.63     23.27 o
   3   7  20     3454.05     3417.22    261.12 o
   0   8  20     3128.52     3126.00    235.80 o
   1   8  20      257.69      303.46     22.43 o
   2   8  20     3373.54     3320.15    297.58 o
   3   8  20      102.35       35.35     82.87 o
   0   9  20      169.12      175.76     57.96 o
   1   9  20     3257.86     3154.93     74.14 o
   2   9  20      287.85      355.87     42.30 o
   1   1  21       10.96       93.04     66.46 o
   2   1  21       20.17       25.49     21.94 o
   3   1  21       16.89       62.39     38.54 o
   4   1  21        0.15        3.47     46.33 o
   1   2  21      134.13      140.96     18.85 o
   2   2  21       65.74      121.18     16.01 o
   3   2  21       11.71      -25.10     25.10 o
   4   2  21      200.39      229.24     30.63 o
   1   3  21      161.90      220.84     46.97 o
   2   3  21       23.49       70.46     25.31 o
   3   3  21       11.00      111.55     20.96 o
   4   3  21       12.40       -7.64     20.29 o
   1   4  21       35.44       32.21     18.66 o
   2   4  21      208.49      292.62     51.16 o
   3   4  21       13.96       80.18     45.39 o
   1   5  21      286.87      350.17     16.76 o
   2   5  21        6.75       38.14     31.33 o
   3   5  21      186.08      181.98     43.94 o
   1   6  21       15.98       44.95     18.81 o
   2   6  21        3.32      -24.44     39.34 o
   3   6  21        0.12       43.52     30.69 o
   1   7  21        0.83       43.90     21.95 o
   2   7  21        7.91       31.37     38.00 o
   1   8  21        3.02       13.47     19.29 o
   0   0  22     7635.24     8166.57     65.31 o
   1   0  22     1061.82     1211.77     28.99 o
   2   0  22     1758.64     1920.59     52.85 o
   3   0  22      158.46      250.20     45.11 o
   0   1  22     1817.49     1843.57    180.83 o
   1   1  22     4636.97     5023.86    221.48 o
   2   1  22      125.46      174.09     30.48 o
   3   1  22     1765.65     1655.45    120.06 o
   0   2  22     5108.63     5557.91     43.89 o
   1   2  22      728.45      731.13     18.93 o
   2   2  22     2734.69     2857.41    116.96 o
   3   2  22      129.96      163.45     48.46 o
   0   3  22      738.33      808.85     24.01 o
   1   3  22     3481.10     3753.42    179.08 o
   2   3  22      539.21      570.03     56.34 o
   3   3  22     2944.04     2841.75    165.17 o
   0   4  22     2280.64     2359.22    112.73 o
   1   4  22      437.79      471.62     28.92 o
   2   4  22     4041.77     4103.75    259.21 o
   0   5  22       47.36       58.15     42.77 o
   1   5  22     2714.73     2941.40     92.27 o
   2   5  22      705.08      708.64     63.85 o
   0   6  22     1822.33     1937.80     37.79 o
   1   6  22      249.29      328.83     57.71 o
   1   1  23        3.25       65.66     32.63 o
   2   1  23       13.53        2.76     16.58 o
   1   2  23      164.29      160.40     16.53 o
   2   2  23       24.15       14.44     23.40 o
   1   3  23        0.73        1.22     19.50 o
   1   4  23      138.73      168.01     25.55 o
 
